# Supplementary material for: N,N′-(Ethane-1,2-di­yl)dibenzene­sulfonamide
Source: Acta Crystallogr Sect E Struct Rep Online. 2011 Aug 2;67(Pt 9):o2214. doi: 10.1107/S1600536811030157 (PMC3200692; doi:10.1107/S1600536811030157)
Supplement: Supplementary file 2 [file e-67-o2214-Isup2.hkl]

#
# h,k,l, Fc-squared, Fo-squared, sigma(Fo-squared) and status flag
#
data_I
_shelx_title ' mo_bsn_0m in P2(1)/c (RT)'
_shelx_refln_list_code          4
_shelx_F_calc_maximum      169.95
_exptl_crystal_F_000       712.00
_reflns_d_resolution_high  0.7696
 
loop_
 _symmetry_equiv_pos_as_xyz
 'x, y, z'
 '-x, y+1/2, -z+1/2'
 '-x, -y, -z'
 'x, -y-1/2, z-1/2'
 
_cell_length_a     5.2115
_cell_length_b    16.6905
_cell_length_c    17.8750
_cell_angle_alpha  90.000
_cell_angle_beta   93.187
_cell_angle_gamma  90.000
 
_shelx_F_squared_multiplier     1.000
 
loop_
 _refln_index_h
 _refln_index_k
 _refln_index_l
 _refln_F_squared_calc
 _refln_F_squared_meas
 _refln_F_squared_sigma
 _refln_observed_status
   1   0   0    10317.90    10441.22    294.64 o
   3   0   0      977.79     1059.74     28.32 o
   4   0   0     3504.67     3560.63     56.05 o
   5   0   0     1348.46     1287.46     30.18 o
   6   0   0       52.79       34.48     15.62 o
   1   1   0     4137.92     4049.91     85.21 o
   2   1   0      345.37      174.33     16.94 o
   3   1   0      544.07      594.61     12.34 o
   4   1   0      139.76      130.81      7.94 o
   5   1   0       46.42       38.28      5.23 o
   6   1   0       49.29       58.44     15.29 o
   0   2   0     3507.59     3698.46     62.11 o
   1   2   0     5372.99     5423.78    111.16 o
   2   2   0      300.84      293.30      9.93 o
   3   2   0     1637.39     1667.86     22.40 o
   4   2   0     1146.81     1099.92     18.99 o
   5   2   0      678.44      692.86     14.45 o
   6   2   0        5.40       11.31      9.43 o
   2   3   0      549.97      582.25     12.35 o
   3   3   0      442.55      460.05     10.30 o
   4   3   0     1273.28     1224.78     20.18 o
   5   3   0       63.43       58.80      7.45 o
   6   3   0       75.78       85.42     15.19 o
   0   4   0      315.38      313.78     26.29 o
   1   4   0     2525.00     2313.56     36.98 o
   2   4   0     2030.76     1926.40     44.81 o
   3   4   0     1314.27     1188.37     18.06 o
   4   4   0      266.56      269.19      9.64 o
   5   4   0        5.38       11.61      5.17 o
   6   4   0      219.28      266.89     24.60 o
   1   5   0      268.97      299.42      8.18 o
   2   5   0       35.66       26.82      4.92 o
   3   5   0      113.39       87.21      6.33 o
   4   5   0       65.03       69.54      6.99 o
   5   5   0        2.77        4.96      6.09 o
   6   5   0       75.14       80.45     18.68 o
   0   6   0      426.02      512.60     16.30 o
   1   6   0     2981.84     2747.86     52.81 o
   2   6   0      625.33      568.33     21.21 o
   3   6   0      678.68      654.92     23.60 o
   4   6   0      475.13      453.52     14.27 o
   5   6   0       19.96        7.73      7.47 o
   6   6   0        0.20        6.18      7.92 o
   1   7   0      756.04      759.81      9.65 o
   2   7   0      940.99     1032.43     19.57 o
   3   7   0      502.94      476.22     15.35 o
   4   7   0      179.00      179.25     11.63 o
   5   7   0       22.02       38.38     10.17 o
   6   7   0        1.85       35.43     20.43 o
   0   8   0    13445.44    13761.59    175.23 o
   1   8   0     5557.91     5515.79     73.18 o
   2   8   0      520.27      531.16     13.82 o
   3   8   0       23.89       17.26      5.65 o
   4   8   0     2014.56     1980.56     36.08 o
   5   8   0      228.75      214.88     30.10 o
   6   8   0       29.23       68.36     30.56 o
   1   9   0        0.72        0.78      1.36 o
   2   9   0      504.94      480.75      7.82 o
   3   9   0       18.44       16.42      5.64 o
   4   9   0       33.17       38.85      6.97 o
   5   9   0        0.77        2.50     10.42 o
   6   9   0       26.83       41.62     13.63 o
   0  10   0     1620.12     1549.05     28.91 o
   1  10   0      405.88      462.72     26.32 o
   2  10   0      349.30      328.35      9.52 o
   3  10   0     1674.13     1555.10     30.08 o
   4  10   0      295.37      278.40     14.18 o
   5  10   0      143.47      161.05     16.81 o
   1  11   0       38.04       41.98      6.68 o
   2  11   0      247.72      265.53      9.50 o
   3  11   0      211.61      209.54     12.90 o
   4  11   0      623.73      641.09     27.03 o
   5  11   0        5.46       14.31     10.59 o
   0  12   0       38.55       44.65      7.90 o
   1  12   0       32.66       30.17      6.55 o
   2  12   0     1508.94     1430.79     23.41 o
   3  12   0      966.42      965.61     23.89 o
   4  12   0        2.31       -5.08      6.08 o
   5  12   0        0.48       10.98     11.38 o
   1  13   0      177.91      183.87      8.93 o
   2  13   0       35.14       36.74      6.29 o
   3  13   0        1.80        3.08      5.58 o
   4  13   0       32.73       35.66     11.27 o
   5  13   0        0.34       -7.92     10.51 o
   0  14   0      269.11      251.84     14.70 o
   1  14   0       33.44       21.63      6.93 o
   2  14   0       58.84       57.09      7.91 o
   3  14   0      516.04      524.46     18.91 o
   4  14   0       24.30       28.90     11.22 o
   5  14   0       29.78       32.40     14.56 o
   1  15   0        5.48        4.00      4.88 o
   2  15   0       51.57       48.20      6.56 o
   3  15   0      389.20      391.48     17.57 o
   4  15   0      199.73      190.85     19.68 o
   0  16   0      215.45      215.92     17.33 o
   1  16   0       73.52       90.99      7.65 o
   2  16   0      155.54      165.19     10.24 o
   3  16   0        1.32       -0.64      6.44 o
   4  16   0      113.19       99.49     18.66 o
   1  17   0       71.31       66.31      7.33 o
   2  17   0        5.12       -3.75      5.11 o
   3  17   0       36.97       25.58     10.78 o
   4  17   0        7.20       -3.08     11.65 o
   0  18   0      223.96      255.55     16.82 o
   1  18   0      324.66      322.58     12.53 o
   2  18   0       65.49       71.90     10.42 o
   3  18   0       33.48       22.91     10.45 o
   1  19   0       32.25       17.53      7.99 o
   2  19   0       13.88        3.70      7.98 o
   3  19   0        9.41        9.46      8.45 o
   0  20   0       21.76       24.98      9.68 o
   1  20   0      117.34      137.56     10.08 o
   2  20   0      158.15      161.84     11.62 o
   1  21   0       10.60        3.12      6.56 o
  -6   1   1       32.69       43.76     13.00 o
  -5   1   1      669.55      636.58     14.24 o
  -4   1   1      215.17      214.36      9.97 o
  -3   1   1      109.22      120.20      6.62 o
  -2   1   1     2046.86     2214.39     41.22 o
  -1   1   1      981.61      887.84     23.27 o
   0   1   1     2351.64     2398.25     46.76 o
   1   1   1       21.40       30.53      4.99 o
   3   1   1      281.73      247.01      9.13 o
   4   1   1      767.28      752.53     13.89 o
   5   1   1       36.91       20.07      5.57 o
   6   1   1        4.17        7.32      8.34 o
  -6   2   1      320.64      293.38     26.01 o
  -5   2   1       10.58       11.83      4.64 o
  -4   2   1      898.52      893.58     17.22 o
  -3   2   1     1278.42     1344.32     20.78 o
  -2   2   1      363.84      440.46     10.58 o
  -1   2   1     2621.12     2601.05     46.05 o
   0   2   1      296.74      273.54      6.62 o
   1   2   1    16157.50    15678.64    253.48 o
   2   2   1      629.34      691.09     14.30 o
   3   2   1      655.78      650.95     14.22 o
   4   2   1      175.15      170.85      8.32 o
   5   2   1      114.55      118.25      9.44 o
   6   2   1       65.09       54.51     13.90 o
  -6   3   1        5.44       13.95      7.41 o
  -5   3   1       61.42       63.16      6.66 o
  -4   3   1       51.31       39.30      5.06 o
  -3   3   1      485.72      569.88     11.81 o
  -2   3   1     1823.83     1982.39     72.19 o
  -1   3   1     4013.07     4001.23     90.42 o
   0   3   1      324.26      349.20      7.18 o
   1   3   1     3929.81     4173.31     62.01 o
   2   3   1        5.36        2.39      2.65 o
   3   3   1       26.97       27.68      3.51 o
   4   3   1     1281.21     1253.85     20.31 o
   5   3   1      698.20      698.32     18.55 o
   6   3   1       62.99       78.05     14.86 o
  -6   4   1       66.89       70.66     10.34 o
  -5   4   1       15.57       16.63      4.81 o
  -4   4   1       43.94       47.21      5.43 o
  -3   4   1       52.47       53.08      4.57 o
  -2   4   1       68.17       73.31      4.89 o
  -1   4   1     2407.39     2525.67     35.20 o
   0   4   1     5324.84     5539.17     67.11 o
   1   4   1      727.57      714.10     14.78 o
   2   4   1       96.91      117.22      7.98 o
   3   4   1       75.88       85.86      6.16 o
   4   4   1      213.64      210.16     10.23 o
   5   4   1       18.82       18.91      6.93 o
   6   4   1       16.29       14.56     13.92 o
  -6   5   1      106.09      119.81     17.27 o
  -5   5   1      155.89      161.48     10.96 o
  -4   5   1       93.47       89.09      7.57 o
  -3   5   1       69.14       79.94      5.48 o
  -2   5   1      202.01      212.60      8.07 o
  -1   5   1      310.42      274.58     16.62 o
   0   5   1    11737.48    12084.73    142.18 o
   1   5   1     3904.13     4229.39     64.29 o
   2   5   1       51.63       44.18      4.43 o
   3   5   1      893.70      867.23     17.02 o
   4   5   1      722.42      708.13     16.99 o
   5   5   1     1455.44     1459.18     34.45 o
   6   5   1      122.17      135.58     19.84 o
  -6   6   1      146.75      186.92     17.68 o
  -5   6   1      180.57      189.26     11.92 o
  -4   6   1     1294.82     1323.58     25.22 o
  -3   6   1       64.57       46.35      5.90 o
  -2   6   1     2607.64     2762.37     38.89 o
  -1   6   1      699.62      804.21     20.57 o
   0   6   1     3812.54     4018.22     51.44 o
   1   6   1     2361.72     2268.58     30.94 o
   2   6   1      110.04      117.65      9.20 o
   3   6   1     1108.93     1061.19     22.71 o
   4   6   1      373.25      393.12     13.21 o
   5   6   1      130.55      139.91     12.75 o
   6   6   1       56.57       99.23     25.13 o
  -6   7   1       26.97       36.09     13.04 o
  -5   7   1      206.58      218.25     17.79 o
  -4   7   1       77.23       91.19      8.97 o
  -3   7   1      136.44      139.81      9.26 o
  -2   7   1       80.84       65.35      6.52 o
  -1   7   1     2357.45     2501.25     29.67 o
   0   7   1     2263.62     2360.69     25.38 o
   1   7   1      120.18      126.78      4.09 o
   2   7   1      194.22      159.69      7.86 o
   3   7   1     1548.66     1526.01     29.27 o
   4   7   1      505.26      533.30     16.67 o
   5   7   1       14.05       40.98     11.38 o
   6   7   1       56.29      140.12     28.07 o
  -6   8   1        0.98       -8.97     16.72 o
  -5   8   1       38.46       44.34      9.94 o
  -4   8   1      159.63      176.49     11.85 o
  -3   8   1      305.47      255.20     12.74 o
  -2   8   1      211.38      242.77     10.91 o
  -1   8   1       90.90       97.79      4.45 o
   0   8   1     2752.92     3057.11     32.26 o
   1   8   1     2536.84     2716.40     28.80 o
   2   8   1      760.03      795.21     17.30 o
   3   8   1        0.08        1.62      3.64 o
   4   8   1     1083.20     1002.66     23.65 o
   5   8   1       29.09       27.71      9.65 o
   6   8   1       18.45       80.74     60.09 o
  -6   9   1       47.25       68.88     23.98 o
  -5   9   1      118.72      155.21     15.99 o
  -4   9   1       27.55       28.20      6.65 o
  -3   9   1      114.03      101.69     12.89 o
  -2   9   1        6.12        4.11      2.51 o
  -1   9   1      140.38      116.32      5.27 o
   0   9   1      461.39      472.38      9.99 o
   1   9   1      233.95      254.71      8.67 o
   2   9   1     1538.58     1489.88     16.78 o
   3   9   1      110.09      128.88      9.51 o
   4   9   1       16.34        9.79      5.40 o
   5   9   1        5.44        8.65      8.05 o
   6   9   1      106.32      157.31     25.51 o
  -6  10   1       12.82       14.22     19.14 o
  -5  10   1        1.76        1.25     14.93 o
  -4  10   1       11.32       11.34      6.05 o
  -3  10   1     1136.80     1124.13     25.13 o
  -2  10   1       86.04       80.92      5.97 o
  -1  10   1      362.67      354.76      8.66 o
   0  10   1       47.26       37.31      4.59 o
   1  10   1       67.05       65.84      5.10 o
   2  10   1      418.69      407.48     10.61 o
   3  10   1      667.37      640.26     18.24 o
   4  10   1      237.47      237.01     17.98 o
   5  10   1        3.07       -8.57      8.41 o
  -5  11   1       61.24       60.38     15.25 o
  -4  11   1       19.17       18.53      6.78 o
  -3  11   1      176.57      160.12     11.46 o
  -2  11   1      129.65      120.00      7.21 o
  -1  11   1       19.54       27.24      4.62 o
   0  11   1        7.31        6.85      4.32 o
   1  11   1      966.15     1006.25     21.94 o
   2  11   1      237.75      239.19      9.07 o
   3  11   1       55.60       49.89      7.64 o
   4  11   1       13.32       13.46      9.08 o
   5  11   1      205.53      199.60     18.27 o
  -5  12   1        0.12       -3.94     10.56 o
  -4  12   1        8.99        6.54      6.15 o
  -3  12   1        1.69        5.40      5.41 o
  -2  12   1       15.60       13.56      4.79 o
  -1  12   1      340.22      336.08     14.14 o
   0  12   1      820.58      848.72     15.62 o
   1  12   1      173.09      192.04     11.24 o
   2  12   1       69.59       80.39      7.49 o
   3  12   1      275.43      290.58     13.94 o
   4  12   1      423.79      473.32     36.18 o
   5  12   1        4.12        6.27     13.94 o
  -5  13   1       13.38        8.48     16.26 o
  -4  13   1       10.63        7.12      6.34 o
  -3  13   1      252.96      262.93     14.22 o
  -2  13   1     1041.41     1039.07     19.87 o
  -1  13   1      167.44      176.69      8.76 o
   0  13   1      151.20      163.55     10.01 o
   1  13   1     2339.59     2347.82     30.01 o
   2  13   1       40.96       59.32      8.00 o
   3  13   1       10.10        5.03      5.79 o
   4  13   1      475.49      474.79     34.48 o
   5  13   1      383.37      374.20     25.46 o
  -5  14   1        6.83       -6.68     12.30 o
  -4  14   1      239.88      260.65     21.43 o
  -3  14   1      150.10      156.47     12.81 o
  -2  14   1      446.89      483.68     22.33 o
  -1  14   1       93.46       78.18      7.07 o
   0  14   1       23.13       42.96      7.12 o
   1  14   1       46.78       40.99      6.17 o
   2  14   1        2.60        6.09      5.11 o
   3  14   1       31.37       28.25      7.13 o
   4  14   1      106.05      111.66     15.76 o
   5  14   1        2.71       17.91     12.51 o
  -4  15   1        2.68       -2.35      6.89 o
  -3  15   1       23.28       23.27      9.58 o
  -2  15   1        0.55       -0.82      4.69 o
  -1  15   1       77.26       81.87      7.21 o
   0  15   1       87.25       85.45      7.43 o
   1  15   1        0.02        0.18      4.70 o
   2  15   1       29.00       35.34      6.04 o
   3  15   1       78.28       88.18     10.43 o
   4  15   1      228.36      221.97     20.63 o
  -4  16   1       91.59       99.66     18.27 o
  -3  16   1      296.65      300.52     16.82 o
  -2  16   1       20.62       24.04      6.19 o
  -1  16   1        0.37        4.36      4.98 o
   0  16   1        1.09       -4.26      4.96 o
   1  16   1       15.27       31.41      8.09 o
   2  16   1      301.54      295.26     12.13 o
   3  16   1        4.52       -0.12      6.73 o
   4  16   1       15.46       20.07     11.60 o
  -4  17   1      104.18      120.96     20.16 o
  -3  17   1       31.40       25.98      8.70 o
  -2  17   1       48.73       46.93      7.31 o
  -1  17   1      207.94      198.15     10.47 o
   0  17   1      100.61       85.43      7.78 o
   1  17   1       14.48       13.14      5.66 o
   2  17   1      179.07      208.77     11.41 o
   3  17   1      161.16      185.40     16.28 o
   4  17   1        2.17        9.30     12.52 o
  -3  18   1       12.38       -2.02      7.37 o
  -2  18   1       28.03       29.08      6.76 o
  -1  18   1      148.23      148.68      9.67 o
   0  18   1       35.11       40.37      6.91 o
   1  18   1       11.21       12.48      5.91 o
   2  18   1        0.01       -4.80      5.20 o
   3  18   1       93.50       79.89     11.76 o
  -3  19   1        7.43        4.78      8.28 o
  -2  19   1        1.35        4.96      6.02 o
  -1  19   1       23.23        9.84      5.95 o
   0  19   1       23.71       15.28      6.29 o
   1  19   1        1.84       -4.50      5.59 o
   2  19   1        8.93       -1.02      6.46 o
   3  19   1        7.18        5.82      7.93 o
  -2  20   1       23.17       16.71      7.19 o
  -1  20   1       48.06       44.93      7.43 o
   0  20   1        6.76       -3.08      6.12 o
   1  20   1       26.98       25.05      8.27 o
   2  20   1        0.52       -0.86      9.14 o
  -1  21   1       20.74        5.23      6.61 o
   0  21   1      155.55      167.33     11.23 o
   1  21   1       38.70       33.24      7.73 o
  -6   0   2      116.44      142.42     12.75 o
  -5   0   2       73.66       65.88      9.19 o
  -4   0   2       56.19       32.99      8.31 o
  -3   0   2     3374.45     3486.02     68.69 o
  -2   0   2        5.65       -1.36      3.07 o
  -1   0   2    13134.40    12251.97    342.03 o
   0   0   2       75.10       49.42      3.06 o
   1   0   2    17583.70    10285.69    293.28 o
   2   0   2     3057.05     1868.18     71.65 o
   3   0   2       62.09       35.65      6.70 o
   4   0   2      308.91      276.08     11.59 o
   5   0   2        0.65       -1.24      8.11 o
   6   0   2       16.19       10.06     13.59 o
  -6   1   2       11.54       16.01      6.28 o
  -5   1   2        2.20        2.09      3.93 o
  -4   1   2      434.98      431.16     12.68 o
  -3   1   2     1254.77     1314.07     23.79 o
  -2   1   2      431.63      459.76     21.30 o
  -1   1   2    15088.67    15141.80    297.58 o
   0   1   2       45.29       38.86      1.91 o
   1   1   2     5286.09     4666.80    473.13 o
   3   1   2     2639.87     2942.23     40.94 o
   4   1   2      155.36      147.63      6.66 o
   5   1   2       16.25       17.85      8.54 o
   6   1   2       19.84       15.31      9.59 o
  -6   2   2      209.08      216.14     21.59 o
  -5   2   2      130.43      137.12      9.14 o
  -4   2   2     1229.29     1205.88     20.61 o
  -3   2   2      115.78       88.68      6.04 o
  -2   2   2        0.29       -0.32      1.89 o
  -1   2   2     2547.16     2531.75     44.27 o
   0   2   2     7562.82     7597.26     98.35 o
   1   2   2      239.07      240.88     10.04 o
   2   2   2       99.84       99.27     10.91 o
   3   2   2      306.32      296.65     10.02 o
   4   2   2      321.64      316.44      8.50 o
   5   2   2       30.45       28.45     11.79 o
   6   2   2        2.42       -3.92      8.38 o
  -6   3   2      105.60       99.01     14.12 o
  -5   3   2      220.62      250.78     11.42 o
  -4   3   2      560.31      540.16     13.33 o
  -3   3   2       13.53       10.52      3.01 o
  -2   3   2        7.77        7.14      2.21 o
  -1   3   2       90.52      102.41     16.03 o
   0   3   2      599.40      541.82     12.26 o
   1   3   2     1904.15     1796.23     29.64 o
   2   3   2     1895.94     2010.71     35.31 o
   3   3   2      212.47      200.22      9.78 o
   4   3   2        1.92        2.82      3.96 o
   5   3   2       87.77      106.91     10.73 o
   6   3   2       81.01      118.38     29.71 o
  -6   4   2      139.33      128.90     12.32 o
  -5   4   2     2240.61     2158.24     32.50 o
  -4   4   2     1260.13     1223.15     20.84 o
  -3   4   2        1.72       -0.87      2.50 o
  -2   4   2       73.85       76.15      4.38 o
  -1   4   2     6731.98     6777.83     79.49 o
   0   4   2    26597.88    26416.30    393.23 o
   1   4   2      813.89      781.93     16.20 o
   2   4   2     1355.06     1396.26     25.00 o
   3   4   2      178.58      194.71     10.31 o
   4   4   2     1398.51     1348.17     41.54 o
   5   4   2       85.31       88.10     10.32 o
   6   4   2       30.11       45.74     12.42 o
  -6   5   2       75.03       69.04     11.99 o
  -5   5   2        1.08        3.25      4.49 o
  -4   5   2       85.54       78.36      6.48 o
  -3   5   2      134.84      164.55      9.59 o
  -2   5   2      323.57      334.18      8.65 o
   0   5   2      184.25      215.25      7.44 o
   1   5   2      152.19      191.83     10.01 o
   2   5   2       10.47        5.86      4.31 o
   3   5   2     1048.53      895.67     59.46 o
   4   5   2     1308.72     1236.26     29.88 o
   5   5   2       85.93       95.92     10.87 o
   6   5   2       60.19       84.01     15.03 o
  -6   6   2       17.65       27.10     11.50 o
  -5   6   2      427.79      424.18     15.24 o
  -4   6   2      784.58      786.12     16.50 o
  -3   6   2       68.48       75.42      6.97 o
  -2   6   2      276.15      269.41      9.21 o
  -1   6   2     1417.47     1439.40     19.73 o
   0   6   2     6350.42     6189.14     65.25 o
   1   6   2      268.54      318.37     11.10 o
   2   6   2      131.31      129.69     10.75 o
   3   6   2      605.65      563.47     15.74 o
   4   6   2      137.66      145.80     11.73 o
   5   6   2       21.98       10.89      6.87 o
   6   6   2        7.56       26.07     16.29 o
  -6   7   2      168.13      170.58     21.15 o
  -5   7   2        0.27        4.62      5.44 o
  -4   7   2      957.80      908.45     26.87 o
  -3   7   2      100.43      112.77      8.81 o
  -2   7   2     1237.04     1283.32     29.35 o
  -1   7   2     4876.71     4944.53     50.30 o
   0   7   2      930.71      988.52     15.19 o
   1   7   2     1981.91     1892.55     28.44 o
   2   7   2        9.72       14.47      3.89 o
   3   7   2     1490.67     1437.22     27.66 o
   4   7   2      414.16      415.15     19.90 o
   5   7   2       23.80       41.07     12.65 o
   6   7   2      135.03      197.47     27.51 o
  -6   8   2        2.91        6.26     11.06 o
  -5   8   2        4.85       10.90      7.12 o
  -4   8   2      158.52      172.56     11.94 o
  -3   8   2     1527.52     1544.09     29.00 o
  -2   8   2     1096.79      998.03     20.13 o
  -1   8   2       64.72       53.32      3.25 o
   0   8   2       91.18      100.83      6.31 o
   1   8   2      564.76      561.05     11.70 o
   2   8   2      569.51      512.35     10.98 o
   3   8   2     2002.21     1917.33     36.40 o
   4   8   2      114.91      129.99     13.15 o
   5   8   2       39.92       34.42      9.90 o
   6   8   2        4.65       35.71     47.10 o
  -6   9   2       48.66       21.65     12.43 o
  -5   9   2        0.18       11.62      6.90 o
  -4   9   2       68.23       70.77      8.60 o
  -3   9   2      973.01      943.55     22.22 o
  -2   9   2      851.22      859.85     13.23 o
  -1   9   2       52.11       50.15      3.35 o
   0   9   2       44.06       53.38      4.68 o
   1   9   2       34.58       38.02      4.69 o
   2   9   2      711.38      661.45     11.33 o
   3   9   2       69.51       79.02      7.86 o
   4   9   2      147.56      140.90     13.93 o
   5   9   2        0.06        5.73      8.11 o
   6   9   2        7.47       55.14     35.26 o
  -6  10   2       84.38       82.25     17.64 o
  -5  10   2        6.48       -8.76      9.43 o
  -4  10   2      355.37      347.20     15.20 o
  -3  10   2     1411.91     1390.50     28.51 o
  -1  10   2       83.75       88.40      5.09 o
   0  10   2       19.96       20.21      4.09 o
   1  10   2        0.06        9.20      3.72 o
   2  10   2     1078.30     1054.12     15.83 o
   3  10   2      423.25      415.27     15.00 o
   4  10   2       86.73       77.47     12.01 o
   5  10   2        9.77       30.59     10.32 o
  -5  11   2        0.14       10.78     10.91 o
  -4  11   2       49.80       53.06      8.66 o
  -3  11   2      394.61      388.08     27.52 o
  -2  11   2        0.12       -0.50      2.85 o
  -1  11   2      426.11      399.57     12.07 o
   0  11   2        1.00        6.86      4.28 o
   1  11   2      799.67      753.52     35.77 o
   2  11   2      321.56      313.33     10.09 o
   3  11   2      173.06      183.44     11.80 o
   4  11   2      102.42      109.78     14.14 o
   5  11   2      124.51      124.87     15.58 o
  -5  12   2      183.90      170.97     21.82 o
  -4  12   2      522.07      548.24     24.22 o
  -3  12   2      209.96      195.94     12.97 o
  -2  12   2       30.53       35.61      5.44 o
  -1  12   2     1706.94     1688.40     26.52 o
   0  12   2     1668.27     1595.45     31.71 o
   1  12   2      463.30      465.09     15.47 o
   2  12   2      256.73      245.53      9.84 o
   3  12   2        6.71        2.15      5.02 o
   4  12   2       99.33       84.80     13.58 o
   5  12   2       11.04       15.20     13.05 o
  -5  13   2        4.62       10.97     25.73 o
  -4  13   2       14.36        8.30      6.86 o
  -3  13   2        4.17        6.84      6.02 o
  -2  13   2       52.76       48.38      6.24 o
  -1  13   2      148.91      152.56      8.42 o
   0  13   2       38.13       51.40      6.17 o
   1  13   2        1.41       -1.40      4.55 o
   2  13   2       71.72       78.36      6.87 o
   3  13   2       47.39       38.00      7.62 o
   4  13   2      108.06      112.69     15.34 o
   5  13   2       10.16       15.07     10.77 o
  -5  14   2       84.52       83.52     17.73 o
  -4  14   2      232.39      240.34     23.47 o
  -3  14   2      318.06      301.98     15.54 o
  -2  14   2      480.45      470.81     15.78 o
  -1  14   2      105.17      112.25      7.90 o
   0  14   2      121.67      132.00      8.26 o
   1  14   2      655.82      638.28     14.79 o
   2  14   2       48.89       46.37      6.92 o
   3  14   2        6.89        9.78      5.97 o
   4  14   2       66.27       74.56     21.79 o
   5  14   2        1.96        0.61     10.35 o
  -4  15   2       15.60       22.89      8.71 o
  -3  15   2       17.45       19.98      7.85 o
  -2  15   2      314.34      318.02     11.95 o
  -1  15   2       44.07       58.58      6.53 o
   0  15   2       20.19        7.16      5.54 o
   1  15   2      240.13      232.65     10.26 o
   2  15   2       78.91       90.63      8.31 o
   3  15   2       14.31       22.41      7.28 o
   4  15   2      165.02      166.83     18.74 o
  -4  16   2      114.80      115.46     14.32 o
  -3  16   2      419.40      424.28     20.83 o
  -2  16   2       70.56       74.77     10.00 o
  -1  16   2       15.24       13.18      5.38 o
   0  16   2       49.74       42.59      6.34 o
   1  16   2      127.02      142.16      8.82 o
   2  16   2       59.47       72.45      7.76 o
   3  16   2       48.23       49.24      9.14 o
   4  16   2       18.57       12.67     12.04 o
  -4  17   2       56.95       53.90     11.64 o
  -3  17   2       50.59       54.37     10.50 o
  -2  17   2        6.82       -0.42      5.26 o
  -1  17   2       24.75       16.93      5.82 o
   0  17   2       58.20       60.43      7.27 o
   1  17   2       40.29       37.86      6.49 o
   2  17   2       10.96        2.42      5.16 o
   3  17   2        0.63      -10.48      5.94 o
   4  17   2       15.49       16.39     12.25 o
  -3  18   2      207.10      189.25     16.81 o
  -2  18   2      481.05      501.55     15.93 o
  -1  18   2       10.39        7.75      5.75 o
   0  18   2        9.17       16.97      6.17 o
   1  18   2       90.21      100.92      8.51 o
   2  18   2      161.45      153.80     10.70 o
   3  18   2      136.43      129.56     18.02 o
  -3  19   2       81.35       77.64     15.85 o
  -2  19   2       12.17        9.04      6.23 o
  -1  19   2      239.11      276.55     12.40 o
   0  19   2       56.41       54.99      7.74 o
   1  19   2      228.11      251.99     12.19 o
   2  19   2        2.93        5.06      5.92 o
   3  19   2       40.09       39.90     13.72 o
  -2  20   2       30.20       34.48      7.90 o
  -1  20   2      132.89      147.90     10.32 o
   0  20   2      559.75      557.01     16.40 o
   1  20   2       41.20       40.22      7.30 o
   2  20   2       25.80       25.28      7.30 o
  -1  21   2        4.80        8.67      6.85 o
   0  21   2        0.85       -0.95      6.28 o
   1  21   2        0.03        1.91      6.21 o
  -6   1   3       11.88       13.62      4.89 o
  -5   1   3      306.08      306.21     12.53 o
  -4   1   3      182.12      210.54     10.15 o
  -3   1   3      150.47      208.16      9.85 o
  -2   1   3     2541.60     2637.51     84.68 o
  -1   1   3     9428.61     9394.77    265.21 o
   0   1   3    12016.95    12262.63    117.76 o
   1   1   3     6610.08     6510.84    135.26 o
   2   1   3      272.86      226.71     18.25 o
   3   1   3     2865.72     2984.71     33.05 o
   4   1   3     2177.34     2206.79     28.27 o
   5   1   3      741.33      714.74     32.27 o
   6   1   3       10.11       20.18      9.81 o
  -6   2   3       11.74       21.66      5.21 o
  -5   2   3      109.35       97.32      8.08 o
  -4   2   3     1692.80     1765.57     28.16 o
  -3   2   3       49.56       66.39      5.31 o
  -2   2   3     4321.64     4643.38     54.05 o
  -1   2   3      348.71      381.15     20.52 o
   0   2   3     1643.06     1657.89     20.64 o
   1   2   3      272.85      363.38      9.73 o
   2   2   3     3908.34     4146.66     78.57 o
   3   2   3     1276.94     1339.65     21.00 o
   4   2   3      148.01      176.07     11.58 o
   5   2   3       42.16       30.75     10.17 o
   6   2   3       51.79       50.95     12.37 o
  -6   3   3        0.15        5.55      6.19 o
  -5   3   3      154.28      140.48      9.38 o
  -4   3   3       41.81       38.36      5.14 o
  -3   3   3     1101.94     1146.83     18.22 o
  -2   3   3     5514.96     5924.50     59.11 o
  -1   3   3        1.15       -1.04      2.41 o
   0   3   3      137.12      134.21      5.76 o
   1   3   3     1869.43     1888.59     69.38 o
   2   3   3     2171.22     2118.11     33.56 o
   3   3   3      736.32      655.72     25.72 o
   4   3   3      402.28      385.30     15.07 o
   5   3   3      236.74      236.08     21.81 o
   6   3   3      214.12      285.77     28.51 o
  -6   4   3       19.13       36.18      9.09 o
  -5   4   3        0.54        3.16      4.30 o
  -4   4   3      185.92      239.77     19.32 o
  -3   4   3       39.79       56.65      4.79 o
  -2   4   3     1205.69     1249.30     17.14 o
  -1   4   3        0.96       -1.37      1.43 o
   0   4   3      652.53      708.12     13.72 o
   1   4   3      513.06      518.82     12.88 o
   2   4   3     1317.50     1285.15     23.68 o
   3   4   3      147.96      177.77      8.02 o
   4   4   3        3.05        5.57      5.02 o
   5   4   3        1.46        1.30      7.42 o
   6   4   3        5.73        9.23      9.65 o
  -6   5   3       20.10       21.24      8.44 o
  -5   5   3     1295.49     1253.97     23.40 o
  -4   5   3       42.98       37.10      5.13 o
  -3   5   3     3044.57     3023.19     36.08 o
  -2   5   3        2.85        0.65      2.41 o
   0   5   3       24.55       18.65      3.20 o
   1   5   3       78.89       71.58      7.38 o
   2   5   3     5831.23     5728.25     87.53 o
   3   5   3     1140.55     1158.89     27.44 o
   4   5   3      382.59      367.04     15.53 o
   5   5   3       78.32       70.01     12.96 o
   6   5   3      221.57      288.90     44.03 o
  -6   6   3       71.33       62.44     14.47 o
  -5   6   3       98.14      104.33      8.33 o
  -4   6   3      712.49      705.61     15.63 o
  -3   6   3     1569.08     1646.31     25.34 o
  -2   6   3       66.82       60.77      5.50 o
  -1   6   3      250.59      226.00     12.59 o
   0   6   3     2016.77     2083.25     32.37 o
   1   6   3      387.21      356.30      9.91 o
   2   6   3      875.94      887.28     16.77 o
   3   6   3      283.89      288.89     16.70 o
   4   6   3     1109.02     1076.43     26.97 o
   5   6   3        6.83        8.94      6.53 o
   6   6   3       19.43       21.77     13.67 o
  -6   7   3       43.40       45.08     13.43 o
  -5   7   3      132.38      186.69     23.76 o
  -4   7   3       19.58        9.72      5.08 o
  -3   7   3      176.77      166.06     10.14 o
  -2   7   3       68.17       64.94      5.91 o
  -1   7   3     1104.89     1086.24     14.57 o
   0   7   3     1216.74     1151.31     15.14 o
   1   7   3     9100.58     9608.48    114.05 o
   2   7   3      991.98     1021.94     30.77 o
   3   7   3       81.19       76.81      6.85 o
   4   7   3      909.06      929.83     28.21 o
   5   7   3      971.47      860.36     33.25 o
   6   7   3       25.56       64.15     39.95 o
  -6   8   3        2.61       11.54     16.38 o
  -5   8   3       84.79       98.42     11.71 o
  -4   8   3      156.46      180.41     17.45 o
  -3   8   3      121.81      130.96      9.62 o
  -2   8   3        3.26        2.39      3.56 o
  -1   8   3      196.66      223.42      6.05 o
   0   8   3       24.67       34.24      3.71 o
   1   8   3      660.86      612.77     12.25 o
   2   8   3       14.41       12.19      2.65 o
   3   8   3      992.77     1029.77     21.78 o
   4   8   3       95.67       89.73     11.41 o
   5   8   3       19.43       30.63      9.48 o
   6   8   3        0.13       40.67     54.69 o
  -6   9   3        5.05       19.48     15.83 o
  -5   9   3       82.50       87.04     16.71 o
  -4   9   3      836.68      841.48     22.68 o
  -3   9   3      314.32      313.88     13.36 o
  -2   9   3        3.02        4.74      2.65 o
  -1   9   3      749.98      731.76     11.34 o
   0   9   3     4604.31     4832.18     54.43 o
   1   9   3     3014.24     2887.14     31.74 o
   2   9   3        3.47        2.27      2.84 o
   3   9   3      459.80      425.91     14.36 o
   4   9   3      799.25      836.33     28.08 o
   5   9   3      303.65      324.50     21.34 o
   6   9   3       13.12       61.37     57.26 o
  -5  10   3      108.07      122.50     23.48 o
  -4  10   3        0.06       -2.40      5.37 o
  -3  10   3        2.47        3.43      5.38 o
  -1  10   3      335.23      326.67      8.36 o
   0  10   3      131.42      133.31      7.48 o
   1  10   3      765.50      802.36     13.93 o
   2  10   3       95.53       91.07      5.53 o
   3  10   3      302.81      302.86     15.84 o
   4  10   3      172.40      160.18     16.98 o
   5  10   3        0.19       -3.39      8.48 o
  -5  11   3       72.19       68.76     12.73 o
  -4  11   3       36.24       42.66      8.78 o
  -3  11   3      224.63      219.52     13.33 o
  -1  11   3      244.06      226.20      9.73 o
   0  11   3      258.86      258.10     10.32 o
   1  11   3     1095.50     1093.51     21.10 o
   2  11   3      572.73      533.93     12.90 o
   3  11   3       10.18       11.35      5.58 o
   4  11   3      163.35      157.68     16.25 o
   5  11   3       46.61       74.75     17.52 o
  -5  12   3       25.41       28.58      9.44 o
  -4  12   3      124.91      125.88     13.07 o
  -3  12   3      119.54      126.07     10.89 o
  -2  12   3      201.58      197.95      9.07 o
  -1  12   3       21.10       26.95      5.63 o
   0  12   3       92.00       81.72      7.53 o
   1  12   3      119.88      127.79      7.68 o
   2  12   3        0.22       -0.69      4.02 o
   3  12   3      115.14      122.74     10.05 o
   4  12   3       28.43       34.10     10.80 o
   5  12   3        2.13        8.43      9.65 o
  -5  13   3       54.08       47.52     10.61 o
  -4  13   3        0.58        2.95     13.14 o
  -3  13   3       27.03       23.88      6.61 o
  -2  13   3      202.94      174.84      9.50 o
  -1  13   3      480.95      476.65     12.53 o
   0  13   3       25.34       32.12      5.73 o
   1  13   3      106.05      108.08      7.42 o
   2  13   3     1039.27     1046.04     19.87 o
   3  13   3     1062.78     1035.26     25.29 o
   4  13   3        4.10       11.81      9.96 o
   5  13   3        2.62       10.48     10.88 o
  -5  14   3       43.85       48.37     15.70 o
  -4  14   3       36.70       26.83      8.27 o
  -3  14   3      200.96      203.86     15.63 o
  -2  14   3       14.63       16.51      5.23 o
  -1  14   3        3.86       11.47      5.18 o
   0  14   3        0.11        3.93      5.09 o
   1  14   3      694.89      666.41     14.91 o
   2  14   3       64.30       55.02      6.43 o
   3  14   3       38.86       30.00     10.55 o
   4  14   3      201.31      196.51     18.92 o
   5  14   3       24.99       34.24     14.53 o
  -4  15   3        0.04        2.60     10.57 o
  -3  15   3        4.85       16.10      6.86 o
  -2  15   3        1.08       -2.61      4.66 o
  -1  15   3      242.37      243.45     10.56 o
   0  15   3      517.47      493.81     13.41 o
   1  15   3      130.99      163.40      8.97 o
   2  15   3        5.84        6.20      4.78 o
   3  15   3       49.66       73.41     13.70 o
   4  15   3       38.58       37.90     12.75 o
  -4  16   3        0.08       -0.55      7.81 o
  -3  16   3       17.97        7.65      6.94 o
  -2  16   3        9.44        8.01      5.74 o
  -1  16   3      302.99      311.72     11.55 o
   0  16   3       43.51       37.12      6.37 o
   1  16   3      143.52      155.25      9.13 o
   2  16   3       10.75        2.26      8.46 o
   3  16   3      660.72      700.75     30.12 o
   4  16   3      136.16      121.73     18.11 o
  -4  17   3       56.38       58.75     12.14 o
  -3  17   3        0.17       -8.78      6.42 o
  -2  17   3       19.87       18.65      6.34 o
  -1  17   3      253.40      292.19     12.19 o
   0  17   3      650.52      692.25     16.28 o
   1  17   3      152.75      142.53     10.16 o
   2  17   3        1.90       -0.64      5.24 o
   3  17   3        5.59        5.24     10.25 o
   4  17   3      187.43      191.09     21.80 o
  -3  18   3        0.68       -5.68      6.80 o
  -2  18   3       45.51       55.93      8.25 o
  -1  18   3       80.60       84.01      7.95 o
   0  18   3       21.20       16.86      6.16 o
   1  18   3      176.42      154.43      9.70 o
   2  18   3        0.08       -4.52      5.22 o
   3  18   3        5.51       -4.14     10.07 o
  -3  19   3       32.41       29.95     12.73 o
  -2  19   3       43.69       53.69      8.54 o
  -1  19   3      149.91      147.81      9.95 o
   0  19   3      170.41      188.00     10.95 o
   1  19   3       31.51       32.97      6.76 o
   2  19   3       18.38        7.26      6.56 o
   3  19   3       60.17       40.65     18.02 o
  -2  20   3        7.16       10.71      8.32 o
  -1  20   3       88.76       90.20      9.27 o
   0  20   3        4.69        2.65      6.14 o
   1  20   3       50.32       60.38      8.12 o
   2  20   3        0.80       -5.36      6.97 o
  -1  21   3        3.74       -6.71      6.13 o
   0  21   3       34.29       34.40      7.60 o
   1  21   3       66.11       81.32      9.39 o
  -6   0   4       89.79      105.20     12.47 o
  -5   0   4      971.11      970.63     27.55 o
  -4   0   4     1003.53     1009.12     33.25 o
  -3   0   4     2345.82     2377.67     52.37 o
  -2   0   4        9.77       15.78      4.63 o
  -1   0   4     6115.00     6471.16    183.46 o
   0   0   4    28884.55    29077.68    377.33 o
   1   0   4     5847.18     6038.05    136.39 o
   2   0   4     3577.81     3552.32    120.62 o
   3   0   4       22.08       12.85      8.79 o
   4   0   4       34.51       51.08     12.43 o
   5   0   4        1.00        5.71     10.18 o
   6   0   4       54.15       77.70     20.94 o
  -6   1   4        8.10        7.23      4.95 o
  -5   1   4       15.93       17.57      5.49 o
  -4   1   4      794.50      785.29     17.69 o
  -3   1   4       75.87       77.71      6.63 o
  -2   1   4      865.45      921.17     17.11 o
  -1   1   4    13338.51    13561.77    378.39 o
   0   1   4     8828.50     8975.78     78.22 o
   1   1   4      840.66      806.74     14.43 o
   2   1   4      139.33      139.10     19.98 o
   3   1   4      643.83      680.05     16.59 o
   4   1   4       11.50        6.28      7.23 o
   5   1   4        0.26       -0.44      6.25 o
   6   1   4       20.38       16.65      9.95 o
  -6   2   4       12.83       17.53      5.02 o
  -5   2   4      461.55      441.52     13.83 o
  -4   2   4      179.08      184.69     11.93 o
  -3   2   4       75.29       82.33      6.48 o
  -2   2   4       48.13       45.46      4.89 o
  -1   2   4      926.45      886.85     21.37 o
   0   2   4      950.62     1067.85     12.32 o
   1   2   4    11451.67    11769.35    138.31 o
   2   2   4      944.27      777.69     64.30 o
   3   2   4        0.94       -0.87      2.58 o
   4   2   4       11.59       10.65      5.05 o
   5   2   4      185.69      161.79     18.48 o
   6   2   4      128.02      144.40     17.53 o
  -6   3   4       70.80       75.09      9.39 o
  -5   3   4       81.41       90.08      7.87 o
  -4   3   4     2417.94     2440.76     33.48 o
  -3   3   4       91.36       91.40      5.87 o
  -2   3   4     1427.97     1433.62     18.97 o
  -1   3   4      684.68      877.05     10.78 o
   0   3   4        0.06       -1.10      2.56 o
   1   3   4     2406.20     2406.40     47.84 o
   2   3   4       17.62       27.92      4.33 o
   3   3   4      972.53      917.20     33.45 o
   4   3   4      327.32      292.29     13.44 o
   5   3   4        7.77       16.15      8.75 o
   6   3   4        9.72       19.75     14.80 o
  -6   4   4      172.26      158.97     12.55 o
  -5   4   4        0.01        4.72      4.28 o
  -4   4   4      118.63      127.73      7.93 o
  -3   4   4      473.30      478.66     11.92 o
  -2   4   4      262.81      344.93      8.15 o
  -1   4   4      279.13      299.43      8.95 o
   0   4   4      763.98      779.50     11.71 o
   1   4   4      853.34      990.91     17.57 o
   2   4   4      292.27      346.42     11.23 o
   3   4   4      152.91      120.32     14.30 o
   4   4   4      710.54      720.90     20.91 o
   5   4   4      441.44      428.91     24.89 o
   6   4   4       24.32       46.80     13.05 o
  -6   5   4       12.08        6.17      6.29 o
  -5   5   4       10.89       14.60      5.02 o
  -4   5   4       21.77       15.24      4.14 o
  -3   5   4      355.43      363.09      9.73 o
  -2   5   4       26.18       38.13      3.83 o
  -1   5   4     1516.74     1571.46     17.78 o
   0   5   4        6.99        3.14      2.47 o
   1   5   4      617.26      624.78     12.82 o
   2   5   4      163.73      138.79      9.57 o
   3   5   4      132.70      133.69      9.52 o
   4   5   4       86.62       76.58      9.04 o
   5   5   4      199.25      178.91     19.50 o
   6   5   4        2.80       10.77     12.73 o
  -6   6   4       57.28       68.28     12.52 o
  -5   6   4        0.44       17.42      5.80 o
  -4   6   4      116.77      122.38      7.95 o
  -3   6   4     1110.92     1098.81     21.73 o
  -2   6   4        1.48        1.03      1.77 o
  -1   6   4      152.81      167.60      5.52 o
   0   6   4      123.29      127.64      5.71 o
   1   6   4      914.20      976.09     17.65 o
   2   6   4      422.17      448.94     15.46 o
   3   6   4      113.34      118.29     10.90 o
   4   6   4       68.19       68.97      8.82 o
   5   6   4      414.21      441.07     25.43 o
   6   6   4      131.63      143.10     33.56 o
  -6   7   4        2.27        4.08     10.40 o
  -5   7   4       88.72       85.06     11.24 o
  -4   7   4      802.54      761.30     19.47 o
  -3   7   4      293.30      282.69     10.01 o
  -2   7   4       88.07       70.56      7.47 o
  -1   7   4      453.72      397.53      8.34 o
   0   7   4      480.31      501.77      9.75 o
   1   7   4      185.66      164.37      7.59 o
   2   7   4       10.20        8.40      2.20 o
   3   7   4      994.35     1033.05     27.72 o
   4   7   4        1.67        2.02      6.50 o
   5   7   4       25.02       55.28     26.19 o
   6   7   4       11.52       37.80     34.10 o
  -6   8   4      141.53      170.78     21.91 o
  -5   8   4      249.91      222.95     19.82 o
  -4   8   4      506.70      494.26     17.21 o
  -3   8   4      305.65      306.74     12.75 o
  -2   8   4      179.59      183.47     10.97 o
  -1   8   4     1368.21     1388.30     14.12 o
   0   8   4     4615.45     4764.71     47.34 o
   1   8   4      236.42      246.10      7.25 o
   2   8   4       17.86       13.18      2.82 o
   3   8   4      277.47      272.10     16.06 o
   4   8   4       76.72       76.66     11.31 o
   5   8   4        0.14       15.08      8.43 o
   6   8   4      168.21      206.48     29.47 o
  -6   9   4       13.30       24.88     13.22 o
  -5   9   4       43.72       50.78     11.97 o
  -4   9   4       12.02       12.97      6.56 o
  -3   9   4      212.28      211.44     12.39 o
  -2   9   4       18.94       15.42      5.34 o
  -1   9   4      753.63      795.21     10.97 o
   0   9   4        5.93       11.10      3.38 o
   1   9   4       14.47       11.95      3.59 o
   2   9   4       37.77       36.11      3.92 o
   3   9   4      580.14      561.13     22.51 o
   4   9   4       29.90       27.21      9.30 o
   5   9   4       13.50       17.23      9.54 o
  -5  10   4      209.14      223.19     19.57 o
  -4  10   4      376.31      380.08     17.94 o
  -3  10   4       28.75       32.48      6.80 o
  -2  10   4      224.63      231.95     12.27 o
  -1  10   4      459.75      449.09      9.86 o
   0  10   4       11.42       17.07      4.08 o
   1  10   4        4.39        7.41      3.75 o
   2  10   4       19.19       27.33      4.03 o
   3  10   4       32.06       24.74      9.01 o
   4  10   4      140.22      156.08     15.30 o
   5  10   4       32.33       43.29     11.35 o
  -5  11   4       63.87       62.42     10.87 o
  -4  11   4      177.00      176.56     14.92 o
  -3  11   4      301.27      308.50     14.44 o
  -2  11   4       36.94       36.67      5.19 o
  -1  11   4      324.57      307.94      8.97 o
   0  11   4      204.78      190.61      9.24 o
   1  11   4       90.15       97.63      7.35 o
   2  11   4       16.25       18.45      4.25 o
   3  11   4      232.33      241.03     17.43 o
   4  11   4      360.03      375.54     20.89 o
   5  11   4        1.30       14.83     10.17 o
  -5  12   4        0.03        4.69      8.10 o
  -4  12   4      159.92      174.62     15.23 o
  -3  12   4      145.93      157.89     14.69 o
  -2  12   4      582.99      558.92     13.89 o
  -1  12   4       18.08       21.24      4.23 o
   0  12   4      566.36      559.75     14.71 o
   1  12   4       22.45       28.78      5.17 o
   2  12   4      291.59      267.95     10.06 o
   3  12   4      320.35      291.26     19.87 o
   4  12   4      239.80      240.53     19.45 o
   5  12   4      166.04      194.41     24.86 o
  -5  13   4       10.25       17.21      8.67 o
  -4  13   4       36.94       30.07      8.50 o
  -3  13   4      174.63      166.71     16.27 o
  -2  13   4      126.08      119.91      8.08 o
  -1  13   4     1416.35     1406.40     18.75 o
   0  13   4        0.18        2.56      4.78 o
   1  13   4      679.97      662.91     14.58 o
   2  13   4       20.65       15.99      4.94 o
   3  13   4       20.57       18.06      9.91 o
   4  13   4        5.16       10.09      9.65 o
   5  13   4        9.02       24.41     11.98 o
  -5  14   4        0.45       -2.14      9.00 o
  -4  14   4       56.92       55.13     10.36 o
  -3  14   4      514.26      496.37     20.71 o
  -2  14   4      184.41      179.21      9.79 o
  -1  14   4       26.25       25.45      4.41 o
   0  14   4       49.62       52.60      6.31 o
   1  14   4       26.43       19.50      5.34 o
   2  14   4       43.88       36.29      6.73 o
   3  14   4        0.01        3.09      8.99 o
   4  14   4      229.42      274.32     21.96 o
  -4  15   4      185.32      177.12     16.73 o
  -3  15   4       88.91       85.45     15.01 o
  -2  15   4       10.27        6.28      5.19 o
  -1  15   4      282.98      275.71      8.64 o
   0  15   4       82.67       96.89      7.56 o
   1  15   4      124.72      149.49      8.69 o
   2  15   4       26.65       25.03      5.74 o
   3  15   4      318.00      335.76     23.22 o
   4  15   4      209.94      214.20     20.33 o
  -4  16   4      162.22      150.09     15.86 o
  -3  16   4       31.95       38.41      9.34 o
  -2  16   4       61.22       69.89      8.51 o
  -1  16   4       32.89       36.65      4.72 o
   0  16   4      315.67      328.94     11.72 o
   1  16   4       15.82       11.90      5.31 o
   2  16   4       58.96       50.31      6.93 o
   3  16   4       49.57       40.17     12.39 o
   4  16   4        4.72       -6.03     10.71 o
  -4  17   4        0.08       -0.20      8.18 o
  -3  17   4      183.91      178.15     16.14 o
  -2  17   4        3.87       -1.13      5.54 o
  -1  17   4       17.04        9.20      4.21 o
   0  17   4        4.40        5.23      5.99 o
   1  17   4       90.19       85.91      7.91 o
   2  17   4       42.32       44.07     11.72 o
   3  17   4        2.87        2.35      9.27 o
  -3  18   4       36.09       33.22     10.02 o
  -2  18   4       10.41       16.06      6.46 o
  -1  18   4      187.57      186.38     11.18 o
   0  18   4      557.36      591.08     15.85 o
   1  18   4       50.71       43.31      6.79 o
   2  18   4        4.19        2.37      5.75 o
   3  18   4       11.61        9.85     11.32 o
  -3  19   4        0.01        3.10      8.06 o
  -2  19   4       15.42        5.57      6.41 o
  -1  19   4      140.30      139.46     10.36 o
   0  19   4        0.02       -1.31      5.60 o
   1  19   4       21.93       19.48      6.29 o
   2  19   4        9.91        5.12      5.99 o
  -2  20   4       16.20        9.70      7.76 o
  -1  20   4       18.63       15.42      7.58 o
   0  20   4        1.24       -1.31      6.05 o
   1  20   4       81.68       69.69      8.17 o
   2  20   4       36.63       28.22      7.52 o
  -1  21   4        9.80       19.92      7.53 o
   0  21   4       11.96       15.99      7.44 o
   1  21   4        0.65        3.42      6.26 o
  -6   1   5       15.33       23.47      6.05 o
  -5   1   5      274.62      242.85     13.00 o
  -4   1   5       27.85       27.75      5.82 o
  -3   1   5     3887.67     3971.38     55.20 o
  -2   1   5       28.94       21.58      3.29 o
  -1   1   5     2989.64     3376.62     46.80 o
   0   1   5     1644.97     1689.84     17.05 o
   1   1   5     4866.46     4802.01     89.72 o
   2   1   5     1046.48      970.70     27.49 o
   3   1   5      288.53      345.47     20.81 o
   4   1   5      672.39      661.26     28.51 o
   5   1   5       67.67       59.63     11.59 o
   6   1   5       40.16       56.28     12.31 o
  -6   2   5       59.59       47.90      7.27 o
  -5   2   5       37.84       33.60      5.87 o
  -4   2   5      411.28      427.31     14.87 o
  -3   2   5      320.73      357.25     12.05 o
  -2   2   5     1596.96     1563.58     34.64 o
  -1   2   5      546.62      639.18     11.32 o
   0   2   5        0.17       -1.14      1.83 o
   1   2   5     2082.76     2054.21     35.03 o
   2   2   5       70.91       46.87      8.46 o
   3   2   5      366.59      324.95     25.62 o
   4   2   5      145.26      136.07     15.04 o
   5   2   5       15.61        9.71      8.37 o
   6   2   5      114.27      143.96     18.12 o
  -6   3   5      120.92      121.60     15.11 o
  -5   3   5      155.88      172.39     10.33 o
  -4   3   5      222.71      250.38     10.19 o
  -3   3   5      623.90      699.38     15.03 o
  -2   3   5      865.85      922.41     18.61 o
  -1   3   5     5889.47     5884.19     57.96 o
   0   3   5     2504.93     2340.06     27.38 o
   1   3   5        5.66        0.18      1.94 o
   2   3   5       34.02       31.85     11.85 o
   3   3   5      133.23      119.23      8.54 o
   4   3   5      318.44      322.13     20.25 o
   5   3   5      367.96      334.08     23.42 o
   6   3   5        0.69        6.09      8.99 o
  -6   4   5       36.86       26.68      7.24 o
  -5   4   5        4.19       10.11      4.92 o
  -4   4   5      327.11      347.05     11.15 o
  -3   4   5       10.05        9.54      2.81 o
  -1   4   5        3.18        1.31      2.38 o
   0   4   5      174.45      187.05      6.05 o
   1   4   5       42.69       41.66      3.93 o
   2   4   5      232.69      281.24     10.30 o
   3   4   5       65.54       62.06      7.20 o
   4   4   5       43.79       44.76      7.38 o
   5   4   5        6.24       10.09      8.66 o
   6   4   5       31.28       37.29     12.65 o
  -6   5   5      104.47      113.45     11.42 o
  -5   5   5      361.97      371.31     17.60 o
  -4   5   5      318.10      336.63     11.02 o
  -3   5   5       61.18       69.89      5.77 o
  -2   5   5      506.35      467.11     11.38 o
  -1   5   5      705.15      623.42      8.74 o
   0   5   5     1149.68      980.24     12.92 o
   1   5   5     3187.98     3293.95     47.04 o
   2   5   5       31.16       37.87      5.34 o
   3   5   5       23.40       26.39      5.84 o
   4   5   5      846.81      858.19     23.19 o
   5   5   5      309.61      312.39     24.07 o
   6   5   5        2.25       14.66     18.41 o
  -6   6   5      140.74      138.69     12.55 o
  -5   6   5       42.17       50.75      7.98 o
  -4   6   5      241.37      248.23     10.54 o
  -3   6   5        1.28       -2.18      2.89 o
  -2   6   5     3302.92     3365.76     39.11 o
  -1   6   5      528.33      509.95      9.94 o
   0   6   5        7.84        5.84      2.80 o
   1   6   5       17.75       10.16      3.51 o
   2   6   5      123.41      127.00      7.34 o
   3   6   5      371.41      388.20     22.50 o
   4   6   5     1028.27      984.61     25.76 o
   5   6   5       12.33       11.00      9.03 o
   6   6   5       71.97      121.82     49.02 o
  -6   7   5        3.36       -5.61      7.07 o
  -5   7   5       13.13       17.57      6.41 o
  -4   7   5      375.13      382.86     15.73 o
  -3   7   5      743.17      747.10     16.33 o
  -2   7   5      330.44      303.19     11.01 o
  -1   7   5        0.67       -0.75      2.16 o
   0   7   5       64.53       61.81      4.28 o
   1   7   5     1090.57      994.14     22.64 o
   2   7   5     1264.49     1277.51     16.15 o
   3   7   5      801.00      788.08     24.26 o
   4   7   5       46.70       45.52      9.52 o
   5   7   5       87.24      118.52     21.30 o
   6   7   5       89.94      144.13     54.80 o
  -6   8   5        4.47       -1.39      7.57 o
  -5   8   5       13.45       12.18      7.81 o
  -4   8   5        8.98        7.59      7.98 o
  -3   8   5       11.53        7.88      4.82 o
  -2   8   5      115.60      124.55      8.55 o
  -1   8   5       33.51       22.83      2.38 o
   0   8   5      212.48      228.54      7.37 o
   1   8   5      279.70      265.96      7.59 o
   2   8   5      513.54      503.06     11.32 o
   3   8   5       17.33       28.01      8.33 o
   4   8   5      172.69      200.53     26.61 o
   5   8   5       27.36       43.29     15.82 o
   6   8   5        2.81       23.90     41.40 o
  -6   9   5        0.38       10.53      9.06 o
  -5   9   5        0.08        4.97      6.99 o
  -4   9   5       51.63       48.71      9.17 o
  -3   9   5     1522.74     1463.08     29.30 o
  -2   9   5     1048.47     1076.60     26.91 o
  -1   9   5      842.60      844.83     12.50 o
   0   9   5      231.71      249.89      8.18 o
   1   9   5     2465.67     2485.17     28.61 o
   2   9   5     1918.79     1897.12     23.30 o
   3   9   5       83.12       72.75     12.80 o
   4   9   5       41.32       33.26     11.64 o
   5   9   5        1.63       14.75     11.83 o
  -5  10   5       22.89       20.64      8.67 o
  -4  10   5       21.29       31.74      8.56 o
  -3  10   5      584.96      562.98     19.75 o
  -2  10   5      159.14      139.35      7.29 o
  -1  10   5     1008.47      658.95     27.83 o
   0  10   5      273.41      282.42      8.91 o
   1  10   5     1673.68     1712.47     25.88 o
   2  10   5       15.83       19.56      3.98 o
   3  10   5      371.84      377.17     19.58 o
   4  10   5      100.02       92.78     12.96 o
   5  10   5      247.99      223.20     28.87 o
  -5  11   5      164.87      169.47     16.10 o
  -4  11   5      262.53      244.43     17.42 o
  -3  11   5      485.96      436.00     18.04 o
  -2  11   5      784.96      759.98     15.53 o
  -1  11   5     1635.90     1579.32     24.22 o
   0  11   5     1206.46     1159.35     21.26 o
   1  11   5      918.95      896.27     17.74 o
   2  11   5       49.03       56.80      5.36 o
   3  11   5      360.00      347.03     34.77 o
   4  11   5       39.63       23.29      9.86 o
   5  11   5       63.61       64.81     31.51 o
  -5  12   5       29.93       31.92      9.78 o
  -4  12   5       57.30       64.25     10.70 o
  -3  12   5       51.35       39.20      8.41 o
  -2  12   5      420.51      404.35     13.88 o
  -1  12   5      145.97      132.61      9.48 o
   0  12   5       14.61        9.75      4.30 o
   1  12   5      303.17      316.00     10.55 o
   2  12   5       78.72       77.09      7.55 o
   3  12   5      275.34      284.35     18.99 o
   4  12   5       33.39       29.63     11.06 o
   5  12   5      162.40      182.09     19.07 o
  -5  13   5      274.28      285.63     21.63 o
  -4  13   5      187.36      166.29     15.80 o
  -3  13   5       20.23       24.50      7.74 o
  -2  13   5       79.99       92.51      7.73 o
  -1  13   5      409.54      416.60     11.12 o
   0  13   5     2534.49     2600.31     32.57 o
   1  13   5      556.86      544.94     13.68 o
   2  13   5       29.80       30.43      5.30 o
   3  13   5       19.79       12.78      9.30 o
   4  13   5      586.66      605.96     38.04 o
   5  13   5      220.59      207.13     20.38 o
  -5  14   5       16.65       18.16      9.59 o
  -4  14   5       71.12       90.31     12.48 o
  -3  14   5       38.04       38.10      8.97 o
  -2  14   5      354.10      336.66     12.79 o
  -1  14   5      283.66      258.32      8.31 o
   0  14   5      429.89      396.88     12.00 o
   1  14   5      103.87      108.43      7.72 o
   2  14   5       11.28       12.86      4.75 o
   3  14   5      124.06       89.89     14.07 o
   4  14   5      182.30      134.36     16.98 o
  -4  15   5      109.97      125.70     18.93 o
  -3  15   5      256.36      284.34     19.19 o
  -2  15   5       52.66       48.96      6.99 o
  -1  15   5      370.34      389.89      9.71 o
   0  15   5      333.12      330.99     12.55 o
   1  15   5      219.29      200.77      9.94 o
   2  15   5       66.87       68.53      7.24 o
   3  15   5       56.65       43.40     13.94 o
   4  15   5      172.08      156.33     18.73 o
  -4  16   5       22.38       23.46      9.76 o
  -3  16   5       51.98       53.63     10.74 o
  -2  16   5        2.03       -2.60      5.34 o
  -1  16   5      188.32      174.05      7.45 o
   0  16   5       24.84       23.00      6.71 o
   1  16   5        0.10        2.54      5.07 o
   2  16   5        3.19       -6.94      4.62 o
   3  16   5        1.31      -15.90      7.95 o
   4  16   5        5.18       -5.15      9.81 o
  -4  17   5       31.36       31.01     10.55 o
  -3  17   5      167.34      159.91     15.89 o
  -2  17   5      461.18      468.03     15.83 o
  -1  17   5      115.66      112.81      9.09 o
   0  17   5       21.21       17.73      5.83 o
   1  17   5       37.96       47.43      6.71 o
   2  17   5      702.95      704.91     18.22 o
   3  17   5      139.29      123.89     16.97 o
  -3  18   5       17.83       20.59      9.22 o
  -2  18   5        0.73        3.13      6.10 o
  -1  18   5        0.57        0.65      5.85 o
   0  18   5       34.50       26.94      6.40 o
   1  18   5       71.95       72.10      7.80 o
   2  18   5        3.28       -1.16      8.41 o
   3  18   5      101.87       81.28     15.48 o
  -2  19   5      359.68      384.84     19.39 o
  -1  19   5      371.90      382.62     14.62 o
   0  19   5      198.22      215.29     12.44 o
   1  19   5      136.49      122.71      9.63 o
   2  19   5       28.57       31.38      8.54 o
  -2  20   5        7.91        2.69      8.50 o
  -1  20   5       70.38       85.13     12.78 o
   0  20   5        4.57        2.72      6.46 o
   1  20   5      145.09      146.17     10.28 o
   2  20   5       26.47       38.33      9.69 o
   0  21   5      318.08      307.26     16.94 o
  -6   0   6        7.67       12.27      8.47 o
  -5   0   6      113.99      110.51     15.34 o
  -4   0   6      257.55      274.68     17.95 o
  -3   0   6      148.15      136.70     12.37 o
  -1   0   6     2923.62     3005.74     42.39 o
   0   0   6      842.26      767.17     17.39 o
   1   0   6       26.55       12.13      7.10 o
   2   0   6     1545.36     1617.67     48.57 o
   3   0   6       79.79        9.50      8.01 o
   4   0   6      516.20      554.02     32.29 o
   5   0   6      509.99      508.87     34.22 o
   6   0   6       38.47       23.39     14.38 o
  -6   1   6        3.42        7.39      5.77 o
  -5   1   6        8.59        8.50      5.06 o
  -4   1   6      783.19      789.83     20.87 o
  -3   1   6       38.41       41.04      5.47 o
  -2   1   6        4.71        1.86      1.72 o
  -1   1   6     3551.27     3695.97     38.20 o
   0   1   6       52.03       45.77      2.71 o
   1   1   6      175.45      182.85      7.27 o
   2   1   6       99.04      103.35      9.98 o
   3   1   6      216.20      144.77     24.55 o
   4   1   6      311.77      286.17     16.46 o
   5   1   6       53.14       26.15      9.14 o
   6   1   6       18.76       22.55     10.86 o
  -6   2   6       12.58       16.54      6.89 o
  -5   2   6        3.83       -0.80      4.57 o
  -4   2   6      277.04      282.11     11.80 o
  -3   2   6       16.50        7.36      5.02 o
  -2   2   6     2623.90     2979.64     57.44 o
  -1   2   6      315.13      348.67      6.85 o
   0   2   6        3.87       -0.44      1.68 o
   1   2   6     2777.73     2630.97    107.45 o
   2   2   6     3879.37     3935.34     77.25 o
   3   2   6       47.15       46.59      7.25 o
   4   2   6      371.36      331.08     20.42 o
   5   2   6      355.95      342.45     20.09 o
   6   2   6       71.68       94.10     15.20 o
  -6   3   6       16.91       23.27      7.30 o
  -5   3   6        0.63        2.19      5.15 o
  -4   3   6       65.53       64.15      6.12 o
  -3   3   6      154.77      171.47      8.47 o
  -2   3   6     1774.06     1879.28     23.34 o
  -1   3   6        0.31       -2.17      1.31 o
   0   3   6       17.76       35.06      2.60 o
   1   3   6     1110.37     1247.63     24.91 o
   2   3   6     1251.53     1212.85     32.26 o
   3   3   6     1459.07     1480.94     53.18 o
   4   3   6       32.56       28.91      8.61 o
   5   3   6       26.80       20.23      9.25 o
   6   3   6       42.72       53.34     16.52 o
  -6   4   6      174.93      151.77     12.99 o
  -5   4   6     1073.91      998.67     25.85 o
  -4   4   6      629.16      573.99     14.16 o
  -3   4   6      141.22      136.25      6.83 o
  -2   4   6        4.49        5.14      2.37 o
  -1   4   6     1042.37     1117.01     13.13 o
   0   4   6     2592.24     2603.63     32.38 o
   1   4   6      869.86      874.88     15.73 o
   2   4   6     1734.15     1690.83     27.71 o
   3   4   6      870.01      279.11     55.60 o
   4   4   6       32.29       20.74      8.36 o
   5   4   6      196.71      197.49     20.74 o
   6   4   6      407.29      461.61     29.10 o
  -6   5   6       29.10       45.11      8.44 o
  -5   5   6      108.79      101.18     10.21 o
  -4   5   6       33.14       37.05      6.49 o
  -3   5   6       12.14        4.08      2.89 o
  -2   5   6       69.84       82.23      5.12 o
  -1   5   6      215.84      186.75      5.45 o
   0   5   6      555.95      579.57     13.81 o
   1   5   6      356.52      408.72     10.50 o
   2   5   6       76.47       61.89     10.88 o
   3   5   6      497.01      488.96     16.04 o
   4   5   6      154.19      138.36     15.77 o
   5   5   6       40.45       53.01     12.58 o
   6   5   6       41.79       56.93     20.78 o
  -6   6   6       19.25       39.44      8.70 o
  -5   6   6       62.92       52.80      8.05 o
  -4   6   6       43.75       37.50      9.41 o
  -3   6   6        1.58       -0.15      2.90 o
  -2   6   6       95.97      128.20      5.84 o
  -1   6   6      210.63      268.26      6.12 o
   0   6   6      248.47      275.44      7.90 o
   1   6   6      948.83      931.78     17.75 o
   2   6   6      491.72      482.80      9.84 o
   3   6   6       45.96       37.81      7.89 o
   4   6   6      738.59      688.45     23.34 o
   5   6   6      288.55      296.88     24.44 o
   6   6   6      205.53      318.27     47.36 o
  -6   7   6        1.73        7.10      6.54 o
  -5   7   6       88.40       79.14     10.72 o
  -4   7   6      409.98      437.97     15.63 o
  -3   7   6       13.48        6.47      3.47 o
  -2   7   6      343.82      358.32      9.05 o
  -1   7   6      673.38      651.10      8.20 o
   0   7   6      215.71      214.79      6.73 o
   1   7   6        8.17       17.07      3.21 o
   2   7   6      149.47      142.25      9.09 o
   3   7   6      257.89      288.93     16.00 o
   4   7   6      144.54      139.87     13.17 o
   5   7   6        4.27        2.64     14.52 o
   6   7   6       24.18       53.87     30.88 o
  -6   8   6        7.47        7.62      8.32 o
  -5   8   6      199.32      189.90     23.79 o
  -4   8   6        4.17       -2.51      4.66 o
  -3   8   6       53.19       54.80      6.68 o
  -2   8   6      574.55      538.59     15.00 o
  -1   8   6      908.53      952.61     11.69 o
   0   8   6     3452.45     3473.00     38.31 o
   1   8   6        2.08       -1.10      3.12 o
   2   8   6      536.63      514.85     11.90 o
   3   8   6        6.84       -0.31      7.04 o
   4   8   6      624.80      670.64     24.58 o
   5   8   6      654.62      626.91     76.05 o
  -5   9   6        0.31        8.48      7.17 o
  -4   9   6       93.59       99.52     11.49 o
  -3   9   6      124.83      115.96     11.09 o
  -2   9   6        2.29        1.49      6.07 o
  -1   9   6     1334.26     1409.54     16.12 o
   0   9   6       29.02       29.54      4.38 o
   1   9   6       36.12       42.93      5.22 o
   2   9   6        3.53        5.98      3.23 o
   3   9   6      597.26      609.08     23.31 o
   4   9   6        4.85        6.05      8.13 o
   5   9   6       15.35       25.51     16.56 o
  -5  10   6        0.08        5.15      7.04 o
  -4  10   6        0.24        7.86      9.26 o
  -3  10   6       68.60       73.05     11.05 o
  -2  10   6        0.74        1.82      3.56 o
  -1  10   6      507.18      493.83     11.23 o
   0  10   6      752.59      715.56     14.04 o
   1  10   6      244.07      279.14     10.59 o
   2  10   6      362.23      349.74     13.52 o
   3  10   6        1.03        0.78      6.98 o
   4  10   6       92.01      152.84     15.25 o
   5  10   6       89.01      119.03     22.36 o
  -5  11   6        1.64        2.15      7.42 o
  -4  11   6      130.90      140.42     14.32 o
  -3  11   6       54.46       68.75      9.33 o
  -2  11   6     1020.79      953.51     18.78 o
  -1  11   6     2368.84     1110.03     61.19 o
   0  11   6      137.46      129.52      7.59 o
   1  11   6      134.11      131.72      7.39 o
   2  11   6      191.31      181.58      7.77 o
   3  11   6      503.24      449.56     24.97 o
   4  11   6      140.29      147.46     15.65 o
   5  11   6       40.03       28.12     14.61 o
  -5  12   6      121.60      101.55     13.93 o
  -4  12   6      159.67      148.43     14.45 o
  -3  12   6        6.52        7.99      5.91 o
  -2  12   6      606.02      593.99     15.14 o
  -1  12   6      116.92      118.87      5.99 o
   0  12   6     1290.05     1279.51     20.24 o
   1  12   6      258.18      250.95      9.81 o
   2  12   6      582.77      560.53     12.61 o
   3  12   6      198.79      195.88     16.66 o
   4  12   6        0.40       12.12      9.42 o
   5  12   6       86.04      114.99     46.34 o
  -5  13   6       15.31       27.06     10.14 o
  -4  13   6        5.00       -2.57      6.68 o
  -3  13   6       23.22       45.65      9.08 o
  -2  13   6       72.20       59.92      7.82 o
  -1  13   6      333.29      323.71      8.85 o
   0  13   6        5.27        0.26      4.80 o
   1  13   6        0.06        2.56      4.64 o
   2  13   6       54.09       55.21      6.81 o
   3  13   6        0.31        8.47      8.40 o
   4  13   6        9.06       11.77     10.01 o
   5  13   6       23.48       44.15     17.96 o
  -4  14   6        2.19       -2.45      6.75 o
  -3  14   6        0.37       -2.06      6.24 o
  -2  14   6        6.56        3.18      5.11 o
  -1  14   6      164.23      165.76      7.07 o
   0  14   6       11.20        7.53      4.89 o
   1  14   6       64.88       73.19      6.90 o
   2  14   6      103.81      109.79     10.49 o
   3  14   6      161.94      169.39     17.12 o
   4  14   6       11.54        8.82     10.29 o
  -4  15   6       27.03       23.25      9.42 o
  -3  15   6       52.30       60.74     10.61 o
  -2  15   6       11.99       15.94      5.95 o
  -1  15   6      131.81      142.07      7.11 o
   0  15   6       36.53       39.61      6.18 o
   1  15   6       16.48       15.61      5.31 o
   2  15   6        1.68        9.60     10.83 o
   3  15   6       48.55       60.96     12.96 o
   4  15   6       15.39        9.87     11.06 o
  -4  16   6       62.53       55.41     11.82 o
  -3  16   6      102.25      108.10     15.49 o
  -2  16   6       92.33      105.41     15.18 o
  -1  16   6       98.94      110.60      7.50 o
   0  16   6       36.76       41.98      6.43 o
   1  16   6      165.93      174.51      9.84 o
   2  16   6        0.98       -4.36      7.41 o
   3  16   6       35.15       20.23     11.75 o
   4  16   6      272.00      266.74     26.09 o
  -3  17   6       24.48        6.15      8.83 o
  -2  17   6        0.61        3.45      7.63 o
  -1  17   6        1.16        2.11      5.77 o
   0  17   6        0.59       -3.84      5.15 o
   1  17   6       28.96       30.54      6.26 o
   2  17   6       17.48       12.14      7.27 o
   3  17   6        6.06       13.46     10.78 o
  -3  18   6        3.20       12.69      8.79 o
  -2  18   6        9.22        8.97      7.45 o
  -1  18   6       60.21       79.26      8.73 o
   0  18   6       98.62       97.89      9.33 o
   1  18   6        6.13        7.45      5.60 o
   2  18   6       12.03       11.11      7.24 o
   3  18   6       53.79       51.74     14.14 o
  -2  19   6       75.72       90.91      9.94 o
  -1  19   6       76.75       87.50      9.25 o
   0  19   6       26.57       19.14      7.13 o
   1  19   6      148.50      146.02     10.14 o
   2  19   6        3.37        3.68      7.22 o
  -2  20   6       23.02       34.49      8.20 o
  -1  20   6        5.38       12.82      7.20 o
   0  20   6       44.35       45.99     11.23 o
   1  20   6        0.57       -8.40      6.12 o
  -6   1   7      293.01      322.89     17.04 o
  -5   1   7      310.58      340.04     16.65 o
  -4   1   7      348.00      350.80     15.92 o
  -3   1   7      361.71      375.93     14.32 o
  -2   1   7     1460.91     1501.91     29.36 o
  -1   1   7      796.34      748.08      9.25 o
   0   1   7     3486.55     3520.22     35.57 o
   1   1   7     1400.06     1352.97     19.70 o
   2   1   7       72.07       65.92      7.31 o
   3   1   7       28.91       36.93     10.24 o
   4   1   7      314.20      331.37     17.72 o
   5   1   7      170.06      168.68     16.82 o
   6   1   7       40.02       50.88     12.31 o
  -6   2   7        5.16       -3.06      6.55 o
  -5   2   7      275.28      289.00     15.67 o
  -4   2   7      947.22      929.57     20.19 o
  -3   2   7      151.51      143.28     14.85 o
  -2   2   7     3115.24     3183.09     87.34 o
  -1   2   7        1.01        3.71      2.12 o
   0   2   7      192.02      189.43      5.18 o
   1   2   7      130.97      120.39      5.73 o
   2   2   7     1641.64     1709.35     41.40 o
   4   2   7      100.75       84.37     12.95 o
   5   2   7        5.93       10.25      7.78 o
   6   2   7       31.25       41.93     12.23 o
  -6   3   7       11.73       11.88      7.96 o
  -5   3   7        3.00        2.45      5.31 o
  -4   3   7      476.56      500.27     14.66 o
  -3   3   7     1133.01     1139.74     23.73 o
  -2   3   7      223.74      245.46      6.78 o
  -1   3   7       64.21       67.75      3.58 o
   0   3   7      444.23      432.59      6.92 o
   1   3   7      811.28      823.47     19.70 o
   2   3   7       35.92       52.53      5.59 o
   3   3   7       57.47       65.58     12.76 o
   4   3   7       47.97       25.91      8.61 o
   5   3   7       26.97       27.48     10.25 o
   6   3   7        1.10        8.51      8.58 o
  -6   4   7        6.24        3.70      6.57 o
  -5   4   7       60.09       56.84      8.30 o
  -4   4   7       68.21       70.67      7.95 o
  -3   4   7      143.30      140.80      8.08 o
  -2   4   7      148.83      189.68      7.71 o
  -1   4   7     1271.59     1466.40     15.85 o
   0   4   7      126.24      133.78      4.00 o
   1   4   7      425.15      428.47     10.55 o
   2   4   7      141.50      160.33      7.68 o
   3   4   7        8.96        4.51      7.26 o
   4   4   7       26.64       27.94      9.03 o
   5   4   7       12.72        6.92      7.86 o
   6   4   7        9.25       26.61     10.23 o
  -6   5   7        1.68       -4.50      5.96 o
  -5   5   7       11.95        4.67      5.65 o
  -4   5   7      192.97      174.30     11.70 o
  -2   5   7       26.62       31.85      4.54 o
  -1   5   7      679.28      767.72     10.57 o
   0   5   7        3.43        2.88      2.00 o
   1   5   7       67.35       50.74      4.99 o
   2   5   7       49.86       47.33      3.74 o
   3   5   7      105.97       91.32     12.17 o
   4   5   7        1.71        0.39      6.78 o
   5   5   7        9.82       18.66      9.56 o
   6   5   7        0.65        8.39     13.79 o
  -6   6   7      111.56      126.03     12.58 o
  -5   6   7      172.21      177.54     12.97 o
  -4   6   7      474.49      442.79     17.95 o
  -3   6   7       98.31       88.67     11.54 o
  -2   6   7      331.82      335.69     12.03 o
  -1   6   7      886.01      863.33      9.78 o
   0   6   7      553.92      620.36     12.06 o
   1   6   7      372.33      367.92      9.48 o
   2   6   7      150.92      162.23      7.13 o
   3   6   7      574.24      570.75     19.81 o
   4   6   7      201.52      196.55     24.55 o
   5   6   7       73.74       73.13     18.41 o
   6   6   7       13.98       42.45     35.12 o
  -6   7   7      167.12      148.22     13.36 o
  -5   7   7      333.43      312.17     17.08 o
  -4   7   7      569.22      563.30     17.76 o
  -3   7   7      180.88      142.47     17.39 o
  -2   7   7       14.69       15.48      3.39 o
  -1   7   7      402.70      389.29      6.39 o
   0   7   7     2872.72     2900.83     31.61 o
   1   7   7      735.93      811.14     12.88 o
   2   7   7       81.51       75.73      5.65 o
   3   7   7      124.78      133.83     15.34 o
   4   7   7       87.13       76.72     17.21 o
   5   7   7       50.66       51.52     16.78 o
  -6   8   7       30.00       38.22     10.70 o
  -5   8   7        6.50        9.53      6.25 o
  -4   8   7        6.08       -1.94      4.83 o
  -3   8   7       20.50       21.78      9.06 o
  -2   8   7        5.72       10.99      4.80 o
  -1   8   7      185.93      192.35      5.11 o
   0   8   7       23.53       44.98      4.36 o
   1   8   7       55.98       52.94      4.53 o
   2   8   7      385.30      393.63     11.18 o
   3   8   7      120.87      147.37     13.29 o
   4   8   7       42.59       33.28     13.89 o
   5   8   7       28.01       53.90     16.85 o
  -5   9   7      230.96      239.90     21.25 o
  -4   9   7      526.43      527.60     28.02 o
  -3   9   7      578.81      563.79     26.96 o
  -2   9   7       35.34       41.04      6.93 o
  -1   9   7     1658.08     1694.96     21.00 o
   0   9   7     2147.77     2141.46     26.21 o
   1   9   7      381.19      382.25     15.51 o
   2   9   7       19.84       31.74      5.58 o
   3   9   7      180.32      163.25     14.30 o
   4   9   7      215.02      211.37     16.85 o
   5   9   7       77.82       78.24     19.43 o
  -5  10   7        4.93        2.67      7.07 o
  -4  10   7      305.15      277.10     18.43 o
  -3  10   7      104.02       97.22     10.80 o
  -2  10   7      795.09      771.37     24.60 o
  -1  10   7      752.73      739.31     21.07 o
   0  10   7      817.12      835.36     16.54 o
   1  10   7      401.83      390.31     10.80 o
   2  10   7      747.10      744.79     16.22 o
   3  10   7       49.32       48.42     10.46 o
   4  10   7      129.82      126.42     14.83 o
   5  10   7        7.89       22.52     13.86 o
  -5  11   7      110.76      107.62     14.03 o
  -4  11   7      248.55      280.56     18.99 o
  -3  11   7      517.21      514.30     20.25 o
  -2  11   7      587.26      569.42     14.33 o
  -1  11   7      109.05      109.97      6.08 o
   0  11   7     1244.69     1212.14     19.86 o
   1  11   7      566.69      534.70     12.50 o
   2  11   7      396.00      372.46     17.82 o
   3  11   7       39.62       19.25      8.92 o
   4  11   7        4.40        2.97      8.90 o
   5  11   7        1.33       21.56     23.44 o
  -5  12   7        6.94       14.81      8.71 o
  -4  12   7        9.88        8.96      7.71 o
  -3  12   7      197.19      244.05     16.47 o
  -2  12   7       47.91       46.29      6.38 o
  -1  12   7       13.55       18.61      4.23 o
   0  12   7       93.48      105.01      7.41 o
   1  12   7      112.55      121.42      7.57 o
   2  12   7      146.71      146.00     10.21 o
   3  12   7       11.42       10.69      8.80 o
   4  12   7       38.57       48.71     12.24 o
   5  12   7        7.05       11.26     21.05 o
  -5  13   7       15.45       13.28      9.40 o
  -4  13   7       50.05       43.26     10.01 o
  -3  13   7      605.50      593.91     22.89 o
  -2  13   7      228.24      210.66     10.82 o
  -1  13   7       60.57       62.71      5.37 o
   0  13   7      481.71      492.49     13.21 o
   1  13   7      551.87      503.11     16.51 o
   2  13   7      695.45      665.59     16.64 o
   3  13   7      252.11      223.14     18.32 o
   4  13   7        3.06       -7.75     10.95 o
  -4  14   7       56.28       54.85     11.07 o
  -3  14   7       16.97       21.37      8.34 o
  -2  14   7      321.75      332.97     12.70 o
  -1  14   7       28.03       26.73      4.48 o
   0  14   7       27.52       28.50      5.58 o
   1  14   7      248.83      242.72     10.30 o
   2  14   7        9.33       16.36      6.00 o
   3  14   7      276.30      240.98     19.53 o
   4  14   7        9.61       24.69     11.68 o
  -4  15   7       54.59       62.12     11.83 o
  -3  15   7       15.59       12.48      8.10 o
  -2  15   7      677.87      719.06     18.51 o
  -1  15   7       97.87       85.75      5.91 o
   0  15   7      122.06      115.02      8.45 o
   1  15   7      265.73      281.39     11.38 o
   2  15   7       26.92       27.86      6.53 o
   3  15   7       10.32        0.48      8.96 o
   4  15   7        7.73        3.21     10.26 o
  -4  16   7       11.38        9.75      9.23 o
  -3  16   7        1.99       -2.41      7.28 o
  -2  16   7       15.74       24.65      6.59 o
  -1  16   7      172.44      173.78     10.54 o
   0  16   7       70.30       86.11      8.57 o
   1  16   7      151.13      159.86      9.73 o
   2  16   7       42.40       64.70      7.97 o
   3  16   7      239.42      237.98     20.85 o
  -3  17   7        8.20        7.92      8.18 o
  -2  17   7      108.44      123.65     10.31 o
  -1  17   7      602.99      618.49     16.76 o
   0  17   7      320.59      327.31     13.30 o
   1  17   7       15.56        6.29      5.56 o
   2  17   7       49.57       54.11      8.04 o
   3  17   7       87.34       74.54     14.70 o
  -3  18   7       17.32       23.21      9.64 o
  -2  18   7      206.98      225.24     12.92 o
  -1  18   7        0.27        0.64      6.72 o
   0  18   7       37.00       34.12      8.52 o
   1  18   7       69.04       81.94      8.10 o
   2  18   7       33.67       31.56      7.49 o
   3  18   7       52.73       45.27     14.18 o
  -2  19   7       98.06      113.96     22.52 o
  -1  19   7      389.19      399.10     14.81 o
   0  19   7      256.37      278.17     14.82 o
   1  19   7        0.46      -11.90      8.44 o
   2  19   7       63.53       64.97      9.23 o
  -1  20   7        6.52       -3.54      8.54 o
   0  20   7       15.61       12.94      7.04 o
   1  20   7       10.52       18.88      7.39 o
  -6   0   8       13.72        0.73      8.42 o
  -5   0   8      338.76      293.06     31.01 o
  -4   0   8        2.73       -7.12      8.74 o
  -2   0   8     2569.70     2508.62     52.16 o
  -1   0   8     2267.72     2419.60     26.43 o
   0   0   8     1667.79     1868.99     28.86 o
   1   0   8      499.35      616.55     12.94 o
   2   0   8     1268.84     1278.11     41.95 o
   3   0   8      169.51      168.19     18.73 o
   4   0   8       96.81       88.69     22.64 o
   5   0   8      148.55      164.63     23.68 o
   6   0   8       23.16       61.43     30.29 o
  -6   1   8        0.28        2.63      5.84 o
  -5   1   8        2.03       -2.91      6.81 o
  -4   1   8       38.94       43.81      6.95 o
  -3   1   8        5.87        0.06      2.95 o
  -2   1   8      191.01      212.38      8.16 o
  -1   1   8     2622.09     2758.13     36.48 o
   0   1   8      594.05      598.15      8.75 o
   1   1   8     2555.32     2654.59     26.26 o
   2   1   8        0.04       -3.01      3.43 o
   3   1   8      271.52      290.94     14.92 o
   4   1   8       27.88       16.78      6.62 o
   5   1   8        9.16       11.89      7.72 o
   6   1   8       57.17       60.92     14.86 o
  -6   2   8        0.09        3.42      6.87 o
  -5   2   8        0.39        2.08      5.35 o
  -4   2   8        9.85       14.93      5.38 o
  -3   2   8      126.46      161.15     10.58 o
  -2   2   8      139.31      122.90      7.26 o
  -1   2   8     1385.81     1485.97     15.29 o
   0   2   8       16.76       14.58      1.89 o
   1   2   8      764.22      741.72     16.83 o
   2   2   8     1966.74     1865.98     38.89 o
   3   2   8      271.67      259.50     14.48 o
   4   2   8       36.04       34.86      7.94 o
   5   2   8      220.76      223.82     19.45 o
   6   2   8       61.15       75.14     14.33 o
  -6   3   8       52.49       50.93      9.93 o
  -5   3   8       84.68       91.58     14.59 o
  -4   3   8      277.04      248.38     13.39 o
  -3   3   8        9.43        6.60      2.77 o
  -2   3   8        2.48        2.37      3.09 o
  -1   3   8       31.61       18.08      2.10 o
   0   3   8      190.45      224.82      4.46 o
   1   3   8      286.22      300.56     10.15 o
   2   3   8     1156.17     1191.74     18.97 o
   4   3   8        6.99        7.98      6.62 o
   5   3   8       14.65       11.35      7.92 o
   6   3   8       90.29      140.29     17.64 o
  -6   4   8      136.37      144.39     27.28 o
  -5   4   8       96.47      132.92     11.58 o
  -4   4   8      171.40      175.59     12.16 o
  -3   4   8       45.15       42.10      8.63 o
  -2   4   8      655.45      647.98     23.28 o
  -1   4   8      699.31      638.02      7.57 o
   0   4   8     1642.57     1593.75     15.05 o
   1   4   8        0.30        1.24      2.38 o
   2   4   8      347.24      343.37      7.95 o
   3   4   8       92.19       47.15     17.45 o
   4   4   8     1297.28     1252.60     41.59 o
   5   4   8      217.91      223.58     22.49 o
   6   4   8        0.35        9.74      8.88 o
  -6   5   8        6.72        4.57      6.48 o
  -5   5   8       10.17        8.53      6.13 o
  -4   5   8      104.11      120.31     10.31 o
  -3   5   8       13.04        6.22      6.02 o
  -2   5   8       26.09       31.11      4.62 o
  -1   5   8      977.22     1096.61     11.11 o
   0   5   8      439.74      433.18      7.91 o
   1   5   8       81.32       86.57      5.36 o
   2   5   8        9.63       13.23      3.24 o
   3   5   8      203.45      200.61     14.84 o
   4   5   8       10.21       14.38      8.34 o
   5   5   8       65.97       71.69     15.98 o
   6   5   8       10.67       20.77     12.65 o
  -6   6   8       13.50        9.96      7.19 o
  -5   6   8       78.21       72.30      9.58 o
  -4   6   8        4.94        0.09      5.77 o
  -3   6   8       16.06       23.15      6.80 o
  -2   6   8      146.30      144.39      8.12 o
  -1   6   8        2.85        6.42      2.04 o
   0   6   8      104.19       95.96      4.60 o
   1   6   8     1717.21     1768.69     24.57 o
   2   6   8      162.84      169.64     10.02 o
   3   6   8      393.20      426.90     17.61 o
   4   6   8      185.13      240.11     27.07 o
   5   6   8      392.50      404.85     32.58 o
  -6   7   8       23.46       26.16      8.23 o
  -5   7   8       15.79       14.11      6.67 o
  -4   7   8      132.07      149.60     11.35 o
  -3   7   8       23.30       22.81      5.32 o
  -2   7   8      296.57      282.86     10.54 o
  -1   7   8      287.82      279.07      5.41 o
   0   7   8      707.48      746.49     12.64 o
   1   7   8      288.26      281.54      7.80 o
   2   7   8      182.41      194.42      8.41 o
   3   7   8      518.83      505.91     19.62 o
   4   7   8        0.04        3.15     10.56 o
   5   7   8      118.74      128.33     33.16 o
  -5   8   8      160.68      147.96     12.76 o
  -4   8   8       54.75       56.14      8.00 o
  -3   8   8      204.15      233.91     12.48 o
  -2   8   8      722.34      745.65     21.09 o
  -1   8   8      225.19      226.47      6.28 o
   0   8   8      216.37      231.57      7.81 o
   1   8   8     1036.01      941.23     28.66 o
   2   8   8     1108.73     1120.44     19.86 o
   3   8   8       11.65       16.28      7.55 o
   4   8   8       96.11      106.95     19.82 o
   5   8   8      120.54      164.77     65.00 o
  -5   9   8        0.62        4.16      7.09 o
  -4   9   8        4.52        4.90      5.61 o
  -3   9   8        0.61       -5.15      4.65 o
  -2   9   8      120.36      128.47     11.60 o
  -1   9   8      926.65      909.72     13.04 o
   0   9   8        7.34       11.96      3.90 o
   1   9   8        0.32        5.40      3.30 o
   2   9   8       70.38       66.50      6.25 o
   3   9   8       62.09       61.95     10.19 o
   4   9   8      207.50      189.72     25.02 o
   5   9   8       26.37       33.20     15.39 o
  -5  10   8        3.54        0.41      7.23 o
  -4  10   8        2.40        1.11      6.34 o
  -3  10   8      149.71      177.42     14.08 o
  -2  10   8      249.70      272.40      9.66 o
  -1  10   8      149.60      130.49      6.44 o
   0  10   8      370.06      384.40     10.63 o
   1  10   8     1919.25     1862.38     25.61 o
   2  10   8      327.81      317.90     13.94 o
   3  10   8      154.33      167.91     14.94 o
   4  10   8       62.98       31.10     15.31 o
   5  10   8       76.81       76.37     33.50 o
  -5  11   8       27.06       30.10      9.91 o
  -4  11   8       46.07       40.39      9.05 o
  -3  11   8       32.86       33.79      8.40 o
  -2  11   8        0.07        2.55      4.31 o
  -1  11   8      390.28      401.75      9.90 o
   0  11   8      109.89      119.83      7.47 o
   1  11   8       55.95       61.00      6.10 o
   2  11   8        5.72        2.88      5.15 o
   3  11   8       73.67       89.32     12.39 o
   4  11   8       18.43       10.49      9.25 o
   5  11   8        0.06       12.57     14.15 o
  -5  12   8      225.31      237.31     20.00 o
  -4  12   8       47.87       34.36      9.22 o
  -3  12   8       64.75       51.12     10.35 o
  -2  12   8        7.35        7.90      5.61 o
  -1  12   8     1691.44     1685.41     22.16 o
   0  12   8     1266.52     1229.17     20.31 o
   1  12   8        2.63        0.75      4.46 o
   2  12   8       66.96       80.70      7.40 o
   3  12   8       52.33       57.46     11.64 o
   4  12   8      274.59      294.46     21.37 o
  -5  13   8        6.18       -5.50      8.22 o
  -4  13   8       39.10       44.14     10.09 o
  -3  13   8      120.73      114.13     12.76 o
  -2  13   8      124.69      124.21      8.77 o
  -1  13   8      523.01      513.31     11.35 o
   0  13   8        1.17        4.94      5.26 o
   1  13   8       53.10       55.89      6.35 o
   2  13   8       37.31       39.90      6.43 o
   3  13   8      179.88      161.39     18.20 o
   4  13   8        2.18       -6.89      8.80 o
  -4  14   8        0.77        0.92      7.87 o
  -3  14   8       48.55       35.51      9.32 o
  -2  14   8        1.83       -7.43      7.35 o
  -1  14   8      206.50      214.46      8.20 o
   0  14   8      414.11      411.64     13.57 o
   1  14   8      106.41      114.04      8.81 o
   2  14   8       86.82       79.23     11.04 o
   3  14   8      154.03      172.43     17.41 o
   4  14   8      345.95      354.60     31.19 o
  -4  15   8      339.07      317.10     22.20 o
  -3  15   8        0.25        2.04      7.05 o
  -2  15   8      217.41      224.22     12.15 o
  -1  15   8       46.19       48.53      5.01 o
   0  15   8      402.60      426.96     13.88 o
   1  15   8      133.50      147.78      9.06 o
   2  15   8       82.20       72.56      8.07 o
   3  15   8      212.93      191.98     18.91 o
   4  15   8       19.89       12.62     13.42 o
  -4  16   8        9.03       19.27      9.52 o
  -3  16   8      124.76      109.15     13.86 o
  -2  16   8       61.07       59.03      8.05 o
  -1  16   8        9.05       12.20      5.88 o
   0  16   8      150.52      168.75     10.69 o
   1  16   8      243.93      227.56     11.16 o
   2  16   8      673.63      648.66     18.03 o
   3  16   8      263.96      261.63     21.91 o
  -3  17   8       54.33       51.75     12.35 o
  -2  17   8       20.09       27.05      7.89 o
  -1  17   8       83.14       82.39     13.44 o
   0  17   8      111.53      126.58     10.41 o
   1  17   8       69.09       72.70     13.45 o
   2  17   8       17.40       20.79      7.02 o
   3  17   8       55.30       59.68     13.56 o
  -3  18   8      212.68      232.19     19.66 o
  -2  18   8      188.13      226.25     13.00 o
  -1  18   8        2.73        8.59      6.40 o
   0  18   8        0.30       -9.87      6.39 o
   1  18   8      288.23      282.29     21.30 o
   2  18   8      225.18      237.46     13.13 o
  -2  19   8       76.00       71.83      9.79 o
  -1  19   8       12.72        2.85      6.51 o
   0  19   8       12.29        6.89      8.28 o
   1  19   8        2.14        1.11      7.76 o
   2  19   8        5.14        5.21      6.94 o
  -1  20   8      154.11      163.85     11.83 o
   0  20   8       29.41       16.04      7.31 o
   1  20   8      133.43      155.19     13.36 o
  -6   1   9       18.34        9.82      6.62 o
  -5   1   9        1.84       -8.47      5.47 o
  -4   1   9      134.63      123.51     11.52 o
  -2   1   9        2.48        3.53      2.47 o
  -1   1   9      447.91      523.58      6.89 o
   0   1   9      453.79      522.93     12.07 o
   1   1   9       79.57       67.38      4.81 o
   2   1   9      741.00      693.64     20.85 o
   3   1   9       65.85       57.43      8.89 o
   4   1   9        1.94        1.36      5.96 o
   5   1   9        1.93       -1.03      6.60 o
   6   1   9       34.34       66.33     19.10 o
  -6   2   9       42.57       30.13      9.37 o
  -5   2   9       15.72       10.43      6.86 o
  -4   2   9       28.23       33.41      7.33 o
  -2   2   9     1088.14     1095.09     18.39 o
  -1   2   9        6.76        7.23      2.12 o
   0   2   9      372.63      476.22     12.23 o
   1   2   9       72.64       62.74      5.07 o
   2   2   9       83.49       79.82      6.70 o
   3   2   9      386.04      397.68     18.27 o
   4   2   9       51.23       44.94      9.27 o
   5   2   9       30.05       31.24      9.32 o
   6   2   9        6.33       10.42      8.50 o
  -6   3   9      149.40      141.35     32.20 o
  -5   3   9      432.16      403.99     18.39 o
  -4   3   9      647.55      624.21     18.79 o
  -3   3   9      146.45       95.32     32.31 o
  -2   3   9      442.55      440.59     14.72 o
  -1   3   9     2773.65     3000.90     25.63 o
   0   3   9     4906.45     5060.35     63.04 o
   1   3   9      164.25      181.18      6.88 o
   2   3   9     1399.33     1361.38     22.68 o
   3   3   9        1.07       -0.49      5.65 o
   4   3   9       24.51       29.69      8.06 o
   5   3   9        5.05       13.31      7.64 o
   6   3   9      173.94      199.53     36.77 o
  -6   4   9        0.04        8.20      7.71 o
  -5   4   9       10.03        6.45      6.06 o
  -4   4   9        4.86        5.42      4.98 o
  -3   4   9        2.17       -2.34      2.96 o
  -2   4   9       21.19       24.85      3.38 o
  -1   4   9      301.80      331.81      5.73 o
   0   4   9     3679.92     4111.18     34.01 o
   1   4   9       46.90       35.05      3.88 o
   2   4   9       35.36       39.80      3.88 o
   3   4   9      315.29      336.08     19.56 o
   4   4   9       10.86        7.51      6.88 o
   5   4   9       12.25       12.95      7.80 o
  -6   5   9      310.88      264.96     19.05 o
  -5   5   9      614.75      601.24     20.53 o
  -4   5   9      308.24      289.17     15.02 o
  -3   5   9       27.33       26.68      7.73 o
  -2   5   9      251.12      278.42     10.06 o
  -1   5   9       96.49       84.76      3.44 o
   0   5   9     1567.78     1592.87     18.00 o
   1   5   9      465.63      498.00     11.05 o
   2   5   9     1415.27     1428.10     20.81 o
   3   5   9      401.06      401.07     28.06 o
   4   5   9      201.74      179.20     23.68 o
   5   5   9       30.61       47.80     12.91 o
  -6   6   9       95.61      103.37     12.98 o
  -5   6   9      151.61      165.84     13.23 o
  -4   6   9      300.16      305.43     14.91 o
  -3   6   9      273.50      260.62     12.34 o
  -2   6   9     1193.30     1212.61     25.01 o
  -1   6   9      254.68      270.58      6.50 o
   0   6   9      167.10      158.56      5.62 o
   1   6   9      772.96      845.39     15.45 o
   2   6   9      150.38      130.09      7.98 o
   3   6   9      300.32      257.80     25.08 o
   4   6   9       36.04       25.46     12.28 o
   5   6   9       14.49       24.60     13.42 o
  -5   7   9        0.16       10.68      6.54 o
  -4   7   9      330.02      301.99     14.74 o
  -3   7   9      956.75      964.57     22.12 o
  -2   7   9       28.20       25.93      5.06 o
  -1   7   9       16.55       21.99      3.25 o
   0   7   9       54.07       52.47      4.60 o
   1   7   9      858.46      824.54     15.00 o
   2   7   9        0.06       -3.81      3.55 o
   3   7   9       82.68       63.29     10.77 o
   4   7   9       11.49       19.27     12.29 o
   5   7   9      116.52      125.79     22.43 o
  -5   8   9        0.53       -6.74      5.74 o
  -4   8   9       41.30       45.51      9.19 o
  -3   8   9       16.80       17.96      5.45 o
  -2   8   9      171.66      167.81     12.29 o
  -1   8   9       29.63       23.48      3.83 o
   0   8   9        7.18        4.47      1.95 o
   1   8   9      224.12      222.02      8.60 o
   2   8   9       92.07       91.63      6.65 o
   3   8   9       53.43       50.80      9.55 o
   4   8   9       19.73       27.51     13.07 o
   5   8   9       79.60       87.99     20.08 o
  -5   9   9       11.76        9.94     10.55 o
  -4   9   9      141.78      129.44     14.23 o
  -3   9   9      640.77      656.53     18.76 o
  -2   9   9      246.97      245.94     19.01 o
  -1   9   9      706.19      695.79     12.18 o
   0   9   9      152.68      163.87      7.73 o
   1   9   9     1242.89     1221.05     18.43 o
   2   9   9      479.40      447.22     14.79 o
   3   9   9       56.70       69.30     10.45 o
   4   9   9       81.97      103.41     20.27 o
   5   9   9       17.81       30.61     21.43 o
  -5  10   9       27.25       28.82      9.81 o
  -4  10   9       48.99       51.37      9.80 o
  -3  10   9        2.77        0.16      5.70 o
  -2  10   9      319.62      307.37     10.06 o
  -1  10   9       23.83       20.36      4.17 o
   0  10   9      165.62      163.66      8.03 o
   1  10   9       36.03       41.24      5.30 o
   2  10   9      844.82      825.28     17.50 o
   3  10   9        4.77        2.07      6.75 o
   4  10   9       30.50       40.67     15.06 o
   5  10   9       56.66       56.92     18.68 o
  -5  11   9       72.83       68.01     13.34 o
  -4  11   9      349.49      293.70     20.09 o
  -3  11   9      112.45      125.25     12.82 o
  -2  11   9        0.01       -3.14      3.97 o
  -1  11   9      920.16      944.22     15.37 o
   0  11   9      351.55      323.18     10.77 o
   1  11   9       18.78       15.81      4.82 o
   2  11   9       14.01        2.59      4.86 o
   3  11   9       30.06       38.83      9.99 o
   4  11   9        3.75       55.15     27.56 o
   5  11   9        1.85       15.59     18.17 o
  -5  12   9       23.19       34.95     15.21 o
  -4  12   9       27.29       21.50      8.40 o
  -3  12   9        1.42       -4.06      5.72 o
  -2  12   9       94.93       96.87      7.62 o
  -1  12   9      862.17      871.53     14.72 o
   0  12   9       13.25       10.85      6.19 o
   1  12   9        3.04        0.74      4.36 o
   2  12   9       71.05       78.74      8.08 o
   3  12   9      293.32      302.27     19.86 o
   4  12   9        0.91       18.75     13.77 o
  -4  13   9       49.41       43.29     10.55 o
  -3  13   9       18.50       28.26      8.74 o
  -2  13   9        0.63        1.10      4.70 o
  -1  13   9        8.76       10.16      4.01 o
   0  13   9      268.42      278.21     11.48 o
   1  13   9       62.65       67.64      6.61 o
   2  13   9       88.36       81.56      8.02 o
   3  13   9        0.98        4.80      8.90 o
   4  13   9        1.74        3.80     15.41 o
  -4  14   9      148.18      153.63     16.23 o
  -3  14   9        7.37       16.77      8.09 o
  -2  14   9      322.98      329.52     19.47 o
  -1  14   9      133.21      136.06      7.02 o
   0  14   9       30.74       18.61      5.79 o
   1  14   9        0.77       -1.61      4.68 o
   2  14   9        2.42        5.94      8.90 o
   3  14   9       11.14       -4.31      8.48 o
   4  14   9       84.27       80.59     14.75 o
  -4  15   9        2.31        4.93      8.45 o
  -3  15   9      204.91      207.77     17.53 o
  -2  15   9       45.67       42.92      8.65 o
  -1  15   9       23.31       16.47      5.93 o
   0  15   9        0.39       -2.91      5.49 o
   1  15   9        0.73        1.38      5.46 o
   2  15   9        0.16        4.51      5.71 o
   3  15   9        3.24        0.11      8.72 o
  -3  16   9       11.68       12.46      8.79 o
  -2  16   9       33.63       44.80      7.53 o
  -1  16   9      104.41      109.30      9.18 o
   0  16   9       15.37       18.89      6.49 o
   1  16   9       40.68       50.01      8.42 o
   2  16   9       69.90       65.04      8.20 o
   3  16   9        3.68        0.45      9.18 o
  -3  17   9      222.54      222.61     19.11 o
  -2  17   9      110.92      109.45     12.07 o
  -1  17   9       67.39       69.31      8.28 o
   0  17   9      113.73      134.76     10.27 o
   1  17   9        0.14       -3.43      7.21 o
   2  17   9       76.00       67.69      8.91 o
   3  17   9        0.60       -1.92      8.97 o
  -2  18   9       18.29       14.61      7.06 o
  -1  18   9        5.75       12.17      6.60 o
   0  18   9        5.89        2.71      5.14 o
   1  18   9       42.50       52.90      9.07 o
   2  18   9        2.63        2.38      7.92 o
  -2  19   9       70.28       82.45     18.74 o
  -1  19   9        6.39       16.70      7.16 o
   0  19   9        1.04        2.43      5.18 o
   1  19   9       59.84       55.24     11.18 o
  -6   0  10      268.30      333.58     29.67 o
  -5   0  10      375.29      366.66     36.55 o
  -4   0  10      208.32      230.67     26.58 o
  -2   0  10      850.26      853.22     18.81 o
  -1   0  10     2294.62     2315.17     30.76 o
   0   0  10      470.38      398.11     18.74 o
   1   0  10     1577.68     1548.65     31.35 o
   2   0  10      196.61      168.22     15.74 o
   3   0  10        2.05        3.07      7.68 o
   4   0  10      863.05      846.67     41.38 o
   5   0  10       49.21       40.90     16.41 o
  -6   1  10        3.91       -0.82      6.55 o
  -5   1  10        0.01       11.18      6.99 o
  -4   1  10      435.97      423.35     21.21 o
  -2   1  10      396.67      408.59      8.76 o
  -1   1  10       38.37       42.89      3.18 o
   0   1  10        7.40       10.47      2.33 o
   1   1  10      309.67      315.92      8.27 o
   2   1  10      239.33      234.31     10.13 o
   3   1  10      266.78      274.28     15.80 o
   4   1  10        0.61       -2.21      5.90 o
   5   1  10        0.62        2.40      6.74 o
  -6   2  10       81.40      119.07     15.83 o
  -5   2  10       17.47       13.24      7.48 o
  -4   2  10      134.32      137.36     14.71 o
  -3   2  10      566.87      620.21     24.86 o
  -2   2  10     2938.01     2946.84     34.87 o
  -1   2  10      372.80      360.58      6.81 o
   0   2  10      161.97      155.34      4.79 o
   1   2  10     2335.81     2368.75     28.23 o
   2   2  10      822.05      815.26     21.33 o
   3   2  10      792.46      781.72     26.24 o
   4   2  10      454.25      413.28     20.46 o
   5   2  10       18.22       14.43      8.55 o
  -6   3  10        0.90        3.25      7.72 o
  -5   3  10       54.62       36.62      8.72 o
  -4   3  10       91.06       94.29     10.34 o
  -3   3  10      203.80      189.34     10.91 o
  -2   3  10       85.61       87.89      6.72 o
  -1   3  10        4.22        1.76      2.24 o
   0   3  10       13.18       10.90      1.99 o
   1   3  10       29.05       20.16      2.92 o
   2   3  10       21.46       20.56      3.86 o
   3   3  10     2525.50     2330.91     50.87 o
   4   3  10       20.91       22.55      8.01 o
   5   3  10      126.36      142.01     16.52 o
  -6   4  10        2.53       -1.06      7.11 o
  -5   4  10       87.83       70.96     10.54 o
  -4   4  10       18.39       24.54      6.30 o
  -3   4  10      614.94      681.08     18.02 o
  -2   4  10      578.41      574.78     12.85 o
  -1   4  10       10.54       10.20      2.32 o
   0   4  10        0.30        2.19      1.81 o
   1   4  10      252.55      200.64      6.99 o
   2   4  10     2482.67     2510.18     31.63 o
   3   4  10      222.45      217.92     23.37 o
   4   4  10       13.48        9.86      6.41 o
   5   4  10       62.90       69.17     12.72 o
  -6   5  10       73.39       67.72     11.43 o
  -5   5  10       31.91       38.16      8.12 o
  -4   5  10      143.79      149.96     13.17 o
  -3   5  10      103.66      121.95      9.60 o
  -2   5  10      216.91      233.92      9.13 o
  -1   5  10     1053.35     1113.23     11.99 o
   0   5  10       48.69       63.08      3.48 o
   1   5  10       47.31       53.07      4.87 o
   2   5  10       78.85       69.29      5.31 o
   3   5  10     1032.07      970.90     43.46 o
   4   5  10      151.01      143.13     21.65 o
   5   5  10        2.08        1.39     12.05 o
  -5   6  10       30.93       32.37      8.01 o
  -4   6  10       48.05       58.76      8.12 o
  -3   6  10      574.38      574.76     19.56 o
  -2   6  10      398.83      415.02     11.44 o
  -1   6  10       80.70       82.68      4.24 o
   0   6  10      299.70      279.31      8.07 o
   1   6  10       82.76       72.28      6.77 o
   2   6  10     1433.87     1391.67     21.56 o
   3   6  10      178.18      172.93     22.05 o
   4   6  10       52.01       59.14     15.20 o
   5   6  10      302.74      326.86     50.64 o
  -5   7  10       60.47       37.39      8.16 o
  -4   7  10      283.39      277.72     15.56 o
  -3   7  10       16.62        9.34      5.00 o
  -2   7  10      496.36      500.49     12.79 o
  -1   7  10     1049.58     1047.38     19.20 o
   0   7  10      227.30      256.39     10.99 o
   1   7  10       65.91       68.24      9.20 o
   2   7  10       27.86       40.56      5.06 o
   3   7  10      579.33      537.93     33.74 o
   4   7  10      261.43      228.03     26.76 o
   5   7  10        4.50       26.72     14.16 o
  -5   8  10      514.55      533.74     20.46 o
  -4   8  10       16.13       19.91      6.42 o
  -3   8  10       55.33       42.51      6.89 o
  -2   8  10      313.86      306.31     12.25 o
  -1   8  10     2038.14     2016.00     23.94 o
   0   8  10     1470.73     1517.16     21.18 o
   1   8  10      181.63      196.01      9.07 o
   2   8  10       45.70       53.20      5.92 o
   3   8  10      100.16       99.00     17.93 o
   4   8  10      251.82      254.29     29.34 o
   5   8  10      224.56      210.45     29.30 o
  -5   9  10       45.16       30.03      8.32 o
  -4   9  10       69.51       64.28      9.08 o
  -3   9  10        9.57        3.55      5.09 o
  -2   9  10       19.29       24.10      7.00 o
  -1   9  10        8.42       10.32      3.81 o
   0   9  10     1035.45     1072.64     17.50 o
   1   9  10       91.05       95.68      7.64 o
   2   9  10      219.38      210.81      9.53 o
   3   9  10       24.70       18.91      7.65 o
   4   9  10       15.06       14.95     12.87 o
   5   9  10       83.71       87.00     20.27 o
  -5  10  10      268.42      259.67     20.08 o
  -4  10  10       82.30       75.16     11.11 o
  -3  10  10       15.77       22.54      7.52 o
  -2  10  10      495.33      474.93     12.10 o
  -1  10  10     1019.81      992.44     15.67 o
   0  10  10     1545.29     1512.04     22.18 o
   1  10  10      852.33      964.14     25.87 o
   2  10  10      332.31      328.67     11.61 o
   3  10  10      166.98      166.91     14.69 o
   4  10  10      211.84      182.49     26.13 o
   5  10  10       53.76       38.82     16.73 o
  -5  11  10       25.99       19.08      8.79 o
  -4  11  10      300.31      325.47     21.12 o
  -3  11  10       10.70       13.54      7.27 o
  -2  11  10      634.52      589.92     14.59 o
  -1  11  10      237.01      233.63      8.35 o
   0  11  10     1019.70     1040.37     17.46 o
   1  11  10       65.91       68.03      7.58 o
   2  11  10      207.19      185.78      9.94 o
   3  11  10      107.49       99.83     12.62 o
   4  11  10       20.82       30.63     15.47 o
  -4  12  10      114.79      134.24     14.72 o
  -3  12  10      216.65      235.22     17.36 o
  -2  12  10      271.74      278.45     11.72 o
  -1  12  10        5.56        9.47      4.05 o
   0  12  10      105.08      106.43      7.11 o
   1  12  10      901.84      882.30     19.73 o
   2  12  10      280.56      282.99     11.58 o
   3  12  10       75.27       89.63     12.84 o
   4  12  10      125.38      124.66     25.84 o
  -4  13  10        5.78       18.98      8.57 o
  -3  13  10       20.83       26.03      8.48 o
  -2  13  10       22.77       28.83      5.83 o
  -1  13  10      131.74      128.08      6.94 o
   0  13  10       57.79       58.08      6.02 o
   1  13  10       23.57       31.20      7.61 o
   2  13  10        1.89       -6.00      4.93 o
   3  13  10        1.21        6.46      8.32 o
   4  13  10       12.38       12.99     15.00 o
  -4  14  10      180.18      164.96     16.74 o
  -3  14  10      193.18      183.48     16.60 o
  -2  14  10       10.94       13.32      5.58 o
  -1  14  10       43.87       42.66      6.88 o
   0  14  10       63.05       60.32      6.30 o
   1  14  10      748.04      731.37     20.15 o
   2  14  10      132.24      132.95      9.83 o
   3  14  10        7.89        4.36      8.17 o
   4  14  10        7.97        9.80     15.86 o
  -4  15  10        5.73       -4.10      8.67 o
  -3  15  10       93.27      101.41     13.44 o
  -2  15  10       51.34       48.96      7.29 o
  -1  15  10       26.64       28.67      6.66 o
   0  15  10        2.07        2.15      4.54 o
   1  15  10        0.10        0.94      6.13 o
   2  15  10       43.49       36.81      7.04 o
   3  15  10       74.57       88.39     14.50 o
  -3  16  10       14.62       18.05      9.32 o
  -2  16  10       26.18       26.03      6.93 o
  -1  16  10      450.70      470.52     15.05 o
   0  16  10      205.20      215.15     10.23 o
   1  16  10       78.75       84.30     12.39 o
   2  16  10       26.27       14.74      6.75 o
   3  16  10       22.74       25.52     11.18 o
  -3  17  10        0.78       -5.69      7.58 o
  -2  17  10       22.49       21.39      6.99 o
  -1  17  10        6.29       -2.83      5.64 o
   0  17  10        0.10        9.54      5.27 o
   1  17  10       56.32       53.44     12.09 o
   2  17  10       44.34       50.25      8.73 o
  -2  18  10       42.28       53.35     14.27 o
  -1  18  10      275.50      284.37     13.79 o
   0  18  10      230.10      252.58     17.16 o
   1  18  10       14.74        8.63     12.42 o
   2  18  10       71.83       63.27     17.11 o
  -1  19  10       74.44       75.83     10.76 o
   0  19  10       89.82       88.14      8.08 o
   1  19  10       20.62       23.55      8.75 o
  -6   1  11      139.22      119.55     12.24 o
  -5   1  11       71.45       59.51     10.05 o
  -4   1  11       20.76        4.80      8.84 o
  -3   1  11      509.58      506.43     23.86 o
  -2   1  11       19.58       27.51      4.14 o
  -1   1  11     1152.33     1211.89     13.85 o
   0   1  11      190.45      196.88      5.40 o
   1   1  11      370.83      340.70      8.08 o
   2   1  11     1261.85     1179.87     30.37 o
   3   1  11        0.41       -4.27      4.59 o
   4   1  11      383.80      337.83     19.25 o
   5   1  11      106.27      161.72     17.37 o
  -6   2  11        0.76        1.08      7.44 o
  -5   2  11       65.51       96.57     18.78 o
  -4   2  11      276.93      293.65     21.29 o
  -3   2  11        8.65        5.22      5.42 o
  -2   2  11     1138.11     1182.78     22.66 o
  -1   2  11      119.47      116.03      4.60 o
   0   2  11       86.40       90.20      4.33 o
   1   2  11      145.17      170.47      6.60 o
   2   2  11      111.02      115.20     10.33 o
   3   2  11      727.27      691.88     24.30 o
   4   2  11       34.66       28.87      8.79 o
   5   2  11      229.83      234.60     20.95 o
  -6   3  11        0.03       13.35      8.57 o
  -5   3  11       25.68       43.68      8.90 o
  -4   3  11       63.83       60.93      9.18 o
  -3   3  11      772.46      803.06     23.31 o
  -2   3  11       97.77       87.54      7.09 o
  -1   3  11       98.06      101.09      4.75 o
   0   3  11      236.97      271.94      5.91 o
   1   3  11       48.62       60.26      4.74 o
   2   3  11      380.43      350.47     14.59 o
   3   3  11      221.09      215.25     15.71 o
   4   3  11       70.41       98.45     12.80 o
   5   3  11      113.02      104.47     14.89 o
  -6   4  11        0.28        8.08      8.09 o
  -5   4  11        0.29       -0.88      6.41 o
  -4   4  11       11.02        9.41      5.41 o
  -3   4  11       35.12       37.78      6.34 o
  -2   4  11      221.28      213.47      9.15 o
  -1   4  11      169.94      205.41      6.05 o
   0   4  11        7.79        6.33      2.38 o
   1   4  11       81.12       92.48      5.75 o
   2   4  11       99.16       93.42      6.89 o
   3   4  11      398.06      379.74     24.79 o
   4   4  11       13.07       13.13      7.59 o
   5   4  11       26.38       44.13     12.49 o
  -5   5  11       12.35       15.12      9.67 o
  -4   5  11       48.90       41.43      8.06 o
  -3   5  11      303.28      302.81     13.75 o
  -2   5  11       12.95       12.12      4.15 o
  -1   5  11      191.31      165.61      5.76 o
   0   5  11      354.69      347.87      7.39 o
   1   5  11      283.91      307.37      9.22 o
   2   5  11        2.08        0.16      3.28 o
   3   5  11       35.33       15.11     17.24 o
   4   5  11      504.27      498.64     27.76 o
   5   5  11       77.76       94.29     19.69 o
  -5   6  11        7.97        4.94     10.55 o
  -4   6  11      397.50      384.65     15.70 o
  -3   6  11       38.93       37.94      6.50 o
  -2   6  11       11.44       14.37      4.25 o
  -1   6  11       15.54       23.13      5.05 o
   0   6  11       10.83       20.04      3.37 o
   1   6  11      132.10      134.14      8.90 o
   2   6  11      105.35      109.28      6.82 o
   3   6  11       43.84       56.91     14.34 o
   4   6  11        5.11        5.59     10.83 o
   5   6  11       39.47       43.45     13.67 o
  -5   7  11      204.60      211.17     15.35 o
  -4   7  11        6.60        4.35      5.29 o
  -3   7  11       13.33       12.81      5.21 o
  -2   7  11        3.41        6.39      4.97 o
  -1   7  11        7.88        3.82      3.27 o
   0   7  11      223.82      247.48     13.66 o
   1   7  11      237.20      249.78      9.63 o
   2   7  11      129.70      136.39      8.57 o
   3   7  11       50.47       34.45     13.15 o
   4   7  11      152.51      169.02     29.76 o
   5   7  11       47.17       50.87     16.40 o
  -5   8  11       23.45       19.01      7.36 o
  -4   8  11        3.37        0.40      4.98 o
  -3   8  11      300.24      306.28     15.88 o
  -2   8  11        0.64       -5.19      3.59 o
  -1   8  11       23.38       33.75      4.94 o
   0   8  11       26.44        9.02      3.97 o
   1   8  11      409.79      414.46     12.42 o
   2   8  11       42.64       31.28      5.51 o
   3   8  11       37.46       27.77     13.04 o
   4   8  11        2.99       -1.94     10.03 o
   5   8  11        7.34       10.76     21.63 o
  -5   9  11      150.95      166.87     15.21 o
  -4   9  11       20.29        9.63      6.20 o
  -3   9  11      164.08      161.71     11.67 o
  -2   9  11        0.74        2.22      4.90 o
  -1   9  11      206.69      197.57      8.01 o
   0   9  11       22.01       21.35      4.62 o
   1   9  11      711.18      696.09     16.51 o
   2   9  11      238.17      239.63      9.95 o
   3   9  11       72.69       84.31     18.31 o
   4   9  11        0.08       13.76     12.28 o
   5   9  11       29.45       67.41     24.70 o
  -5  10  11       44.56       35.12     10.07 o
  -4  10  11       96.86       89.09     13.18 o
  -3  10  11      103.14      118.56     12.38 o
  -2  10  11      852.03      901.00     31.67 o
  -1  10  11      109.90      112.11      6.39 o
   0  10  11       72.28       69.01      6.14 o
   1  10  11       57.88       66.78      7.16 o
   2  10  11      724.89      710.19     16.60 o
   3  10  11       76.61       77.00     18.41 o
   4  10  11       56.43       51.27     17.33 o
  -5  11  11        1.70        5.23      8.84 o
  -4  11  11      173.05      174.74     17.41 o
  -3  11  11      103.07      123.36     13.06 o
  -2  11  11       71.73       70.94      6.35 o
  -1  11  11      259.51      292.91      9.01 o
   0  11  11        0.03        7.22      4.36 o
   1  11  11      616.53      584.30     15.92 o
   2  11  11      254.65      260.25     11.08 o
   3  11  11      161.62      138.54     14.43 o
   4  11  11       63.25       90.06     21.63 o
  -4  12  11       82.81       84.44     12.58 o
  -3  12  11       92.19      109.01     13.10 o
  -2  12  11       13.07       19.70      5.35 o
  -1  12  11        0.35       -0.47      3.75 o
   0  12  11      134.65      120.39      7.53 o
   1  12  11       10.81       13.42      6.17 o
   2  12  11        0.01       -2.64      4.76 o
   3  12  11       20.60       24.55      9.68 o
   4  12  11        2.96        1.09     14.22 o
  -4  13  11       50.51       30.17      9.93 o
  -3  13  11      181.59      195.11     16.66 o
  -2  13  11       96.63      107.68      8.75 o
  -1  13  11      541.08      522.63     11.47 o
   0  13  11      587.81      603.14     13.86 o
   1  13  11        0.24        6.78      6.23 o
   2  13  11       20.38       21.60      7.48 o
   3  13  11      128.26       98.35     13.73 o
   4  13  11      145.99      168.38     61.02 o
  -4  14  11       11.43       26.71     10.13 o
  -3  14  11       21.29       10.62      8.55 o
  -2  14  11        0.19       -1.18      6.44 o
  -1  14  11       30.75       23.16      5.96 o
   0  14  11      130.02      147.80      9.08 o
   1  14  11      123.87      118.23     11.93 o
   2  14  11        9.91        0.86      5.73 o
   3  14  11       13.42        8.08     16.21 o
  -3  15  11        0.42       -1.57      7.42 o
  -2  15  11        0.00       -3.13      5.61 o
  -1  15  11        3.99       -2.33      6.43 o
   0  15  11        8.97        7.78      5.16 o
   1  15  11       20.68        5.71      6.54 o
   2  15  11       52.02       48.04     10.31 o
   3  15  11      190.44      186.19     24.11 o
  -3  16  11        2.20        2.10     11.51 o
  -2  16  11       32.14       35.65      7.09 o
  -1  16  11        1.89       16.63      6.81 o
   0  16  11      114.19      121.96      8.51 o
   1  16  11      122.80      121.30     11.30 o
   2  16  11       47.52       47.53     10.17 o
   3  16  11        3.99       -2.32      9.17 o
  -2  17  11        1.62      -10.20      7.56 o
  -1  17  11        0.59        3.50      5.93 o
   0  17  11        5.58        0.74      5.35 o
   1  17  11      190.47      192.64     18.04 o
   2  17  11      208.02      216.63     14.08 o
  -2  18  11       79.47       93.13     14.11 o
  -1  18  11       66.23       66.32      9.95 o
   0  18  11       14.93        7.66      5.86 o
   1  18  11        7.87        5.98     13.78 o
   0  19  11       11.85        4.50      6.51 o
  -5   0  12        7.44        3.23     11.77 o
  -4   0  12       11.81       25.03     12.37 o
  -3   0  12     2926.73     2776.58     82.67 o
  -2   0  12     4955.61     4920.34    119.58 o
  -1   0  12      217.62      237.70      9.36 o
   0   0  12       65.33       71.99      5.99 o
   1   0  12     1483.56     1486.52     27.05 o
   2   0  12     2157.55     2114.46     43.31 o
   3   0  12      457.38      408.27     27.00 o
   4   0  12       37.34       44.28     14.50 o
   5   0  12       46.14       61.52     17.22 o
  -5   1  12        5.35        9.71      7.19 o
  -4   1  12       13.45       10.72      7.88 o
  -3   1  12        0.14        7.52      9.69 o
  -2   1  12     1812.53     1823.88     32.58 o
  -1   1  12      176.69      192.12      6.57 o
   0   1  12        0.10       -0.02      3.02 o
   1   1  12       32.56       32.20      4.13 o
   2   1  12       38.38       37.19      5.61 o
   3   1  12      118.82      128.74     12.74 o
   4   1  12       10.27        7.49      6.84 o
   5   1  12       39.65       51.21     11.30 o
  -5   2  12       49.58       46.90      9.84 o
  -4   2  12      214.35      227.61     29.00 o
  -3   2  12     1085.76     1132.95     34.27 o
  -2   2  12      992.32      974.70     19.98 o
  -1   2  12       91.83      110.63      5.21 o
   0   2  12      874.96      964.17     14.41 o
   1   2  12      768.19      766.35     13.75 o
   2   2  12     2361.51     2285.23     34.96 o
   3   2  12      377.44      341.83     17.43 o
   4   2  12        1.31        7.39      6.62 o
   5   2  12       11.66       27.71      9.81 o
  -5   3  12       18.70       23.76     13.57 o
  -4   3  12       88.18       88.45     10.64 o
  -3   3  12       12.24        6.57      5.63 o
  -2   3  12      404.93      384.17     19.34 o
  -1   3  12      434.39      431.99      8.75 o
   0   3  12      242.55      224.91      6.22 o
   1   3  12      170.43      151.90      6.95 o
   2   3  12       64.54       57.09      5.91 o
   3   3  12      591.75      590.17     27.02 o
   4   3  12        4.09       -1.47      6.58 o
   5   3  12      232.85      243.24     21.46 o
  -5   4  12      215.31      252.29     22.05 o
  -4   4  12       30.16       25.65      7.51 o
  -3   4  12      123.14      114.60      9.59 o
  -2   4  12      501.97      521.48     13.25 o
  -1   4  12     2130.54     2155.90     22.11 o
   0   4  12      515.94      514.57      9.06 o
   1   4  12      408.45      423.71     10.63 o
   2   4  12      289.90      271.70     10.49 o
   3   4  12       22.76       37.22     10.50 o
   4   4  12      406.50      352.89     32.80 o
   5   4  12       19.78       29.61     16.66 o
  -5   5  12       24.25       18.70      8.88 o
  -4   5  12        0.90        0.22      5.42 o
  -3   5  12      350.98      359.53     14.17 o
  -2   5  12        5.00        2.88      3.83 o
  -1   5  12        7.03        5.20      2.92 o
   0   5  12       37.51       47.83      3.72 o
   1   5  12       48.51       47.10      5.54 o
   2   5  12       73.86       72.29      6.81 o
   3   5  12        1.05       -4.75      6.53 o
   4   5  12      175.37      163.33     19.83 o
   5   5  12        8.35       10.41     10.04 o
  -5   6  12       70.37       78.56     11.49 o
  -4   6  12      487.62      423.15     17.30 o
  -3   6  12      139.94      158.26     11.37 o
  -2   6  12      188.46      201.63      9.80 o
  -1   6  12      700.82      678.25     10.64 o
   0   6  12       61.30       59.67      5.00 o
   1   6  12      430.95      415.37     10.05 o
   2   6  12      208.09      205.66      8.63 o
   3   6  12        8.72        9.28     11.00 o
   4   6  12      207.00      222.39     22.61 o
   5   6  12        2.27       16.42     10.88 o
  -5   7  12        1.06       -4.56      6.31 o
  -4   7  12        0.24       -0.79      5.22 o
  -3   7  12       78.71       91.37      9.23 o
  -2   7  12      665.71      662.02     15.49 o
  -1   7  12       18.45       28.19      3.99 o
   0   7  12      215.63      210.66      7.93 o
   1   7  12        5.29       10.01      4.16 o
   2   7  12      210.91      215.77     10.38 o
   3   7  12       24.05       15.21     11.95 o
   4   7  12       18.86       10.54     13.08 o
   5   7  12       81.79       87.36     18.29 o
  -5   8  12        3.86       10.75      7.76 o
  -4   8  12      209.66      243.64     15.40 o
  -3   8  12      724.42      707.30     20.10 o
  -2   8  12      331.09      317.19     11.36 o
  -1   8  12        3.89       -0.89      3.76 o
   0   8  12      133.42      127.41      7.07 o
   1   8  12      682.66      673.23     15.89 o
   2   8  12      606.91      598.83     14.61 o
   3   8  12        5.95       10.31     11.91 o
   4   8  12        0.60       10.28     11.58 o
   5   8  12       25.42       32.02     26.38 o
  -5   9  12      136.94      135.70     13.13 o
  -4   9  12       15.56       22.07      7.38 o
  -3   9  12       80.01       67.42      8.70 o
  -2   9  12        0.29        2.47      4.98 o
  -1   9  12       90.40      106.86      8.22 o
   0   9  12       16.15       19.19      5.75 o
   1   9  12      312.38      313.54     11.76 o
   2   9  12       21.66       22.91      5.77 o
   3   9  12        6.86        4.90     10.90 o
   4   9  12       60.00       65.90     22.88 o
  -5  10  12       47.74       46.53     12.39 o
  -4  10  12       53.49       62.90      9.44 o
  -3  10  12      301.83      264.50     17.88 o
  -2  10  12      192.63      190.91     14.63 o
  -1  10  12       61.05       64.85      5.46 o
   0  10  12      695.49      689.48     13.91 o
   1  10  12      886.59      827.17     19.80 o
   2  10  12      163.65      179.71      9.90 o
   3  10  12       15.95       15.02     13.56 o
   4  10  12       27.67       47.30     19.15 o
  -4  11  12      189.48      211.41     17.87 o
  -3  11  12       17.07       14.58      7.44 o
  -2  11  12       65.03       66.47      6.14 o
  -1  11  12        2.00        2.86      3.93 o
   0  11  12      110.88      114.47      7.25 o
   1  11  12        1.25        5.29      5.59 o
   2  11  12        2.87       -1.98      4.93 o
   3  11  12       61.46       73.00     19.22 o
   4  11  12        7.58       24.51     15.10 o
  -4  12  12       16.10       15.45      8.78 o
  -3  12  12        0.04       -2.06      7.10 o
  -2  12  12       37.89       31.84      7.45 o
  -1  12  12      616.80      599.95     12.33 o
   0  12  12      638.70      621.05     18.85 o
   1  12  12        2.79        0.28      5.39 o
   2  12  12      114.07      111.65      8.99 o
   3  12  12       38.31       29.88     16.69 o
   4  12  12        6.96       20.92     28.22 o
  -4  13  12        5.06       -3.92      7.68 o
  -3  13  12       17.19       21.20      8.74 o
  -2  13  12       10.73       23.99      5.71 o
  -1  13  12       28.37       29.26      6.36 o
   0  13  12        0.70       -7.50      4.14 o
   1  13  12        8.34        4.68      6.76 o
   2  13  12        4.28        9.95      5.40 o
   3  13  12        5.63       15.75     17.86 o
  -3  14  12        5.36        6.39      9.98 o
  -2  14  12      236.86      231.21     11.64 o
  -1  14  12       73.71       77.30      7.91 o
   0  14  12       36.22       26.05      5.65 o
   1  14  12        6.18        3.81      6.38 o
   2  14  12        0.00       -0.29      6.34 o
   3  14  12        0.41       11.77     15.31 o
  -3  15  12       50.55       39.07     10.49 o
  -2  15  12      161.44      153.26     15.83 o
  -1  15  12        5.62       17.83      6.46 o
   0  15  12      106.72      118.10      8.16 o
   1  15  12       78.84       67.04      9.21 o
   2  15  12      115.88      118.43     14.58 o
   3  15  12      113.85      122.66     16.20 o
  -3  16  12       10.75        8.08      9.11 o
  -2  16  12       17.67       17.25      9.02 o
  -1  16  12       11.04        3.73      6.12 o
   0  16  12       12.25        2.43      5.56 o
   1  16  12       87.07       68.00      9.68 o
   2  16  12      138.79      155.59     14.83 o
  -2  17  12       34.00       33.87     16.76 o
  -1  17  12       26.51       23.60      7.35 o
   0  17  12        0.21        3.89      9.89 o
   1  17  12        2.17        4.94      7.01 o
   2  17  12        3.73        5.97      8.99 o
  -1  18  12        0.73       -3.03      6.41 o
   0  18  12       28.00       33.72      8.00 o
   1  18  12      114.22      106.27     11.76 o
  -5   1  13       90.49      113.36     13.23 o
  -4   1  13      341.25      368.27     25.23 o
  -3   1  13       19.35        6.19      7.28 o
  -2   1  13      207.36      202.78     15.61 o
  -1   1  13     2071.58     2076.53     22.49 o
   0   1  13      881.99      876.67     14.52 o
   1   1  13      432.62      449.00     14.41 o
   2   1  13      482.60      473.79     14.36 o
   3   1  13        8.26       16.95      6.92 o
   4   1  13      252.11      285.33     19.75 o
   5   1  13       98.86      120.45     15.72 o
  -5   2  13        0.44        2.48      7.35 o
  -4   2  13      107.19      101.01     14.05 o
  -3   2  13        9.33       26.22      8.66 o
  -2   2  13     1446.86     1488.89     37.14 o
  -1   2  13      363.58      350.75      8.41 o
   0   2  13      973.45     1006.93     15.47 o
   1   2  13       20.07       23.63      4.20 o
   2   2  13      210.21      188.44     10.49 o
   3   2  13      152.06      162.91     14.65 o
   4   2  13       26.16       18.36      8.32 o
   5   2  13       75.74       67.48     21.85 o
  -5   3  13        2.81        5.06      9.25 o
  -4   3  13       57.70       69.82      9.95 o
  -3   3  13      333.86      361.69     19.74 o
  -2   3  13        0.99       -1.48      4.30 o
  -1   3  13       23.66       24.92      3.85 o
   0   3  13      245.68      248.71      8.79 o
   1   3  13     1857.65     1856.79     25.32 o
   2   3  13     1164.12     1122.92     18.93 o
   3   3  13      383.33      351.10     21.62 o
   4   3  13       43.03       51.73     14.85 o
   5   3  13      217.41      260.84     42.20 o
  -5   4  13        4.90        1.33      6.97 o
  -4   4  13        0.30        4.36      6.04 o
  -3   4  13      391.28      337.30     16.82 o
  -2   4  13        3.45        2.31      3.95 o
  -1   4  13      301.79      293.71      7.38 o
   0   4  13      119.48      146.20      6.29 o
   1   4  13        1.98        3.54      3.35 o
   2   4  13      220.60      223.25     10.18 o
   3   4  13       63.04       71.71     13.04 o
   4   4  13        7.15        5.70      8.74 o
   5   4  13       17.84       44.09     13.82 o
  -5   5  13        3.32        2.10      6.91 o
  -4   5  13        4.01        5.94      7.59 o
  -3   5  13      314.15      322.17     14.85 o
  -2   5  13      386.03      362.55     11.71 o
  -1   5  13       19.66       17.10      3.43 o
   0   5  13       92.18       96.86      5.84 o
   1   5  13     1768.82     1699.47     22.23 o
   2   5  13     1099.00     1101.44     21.83 o
   3   5  13      340.66      309.68     21.26 o
   4   5  13       40.40       43.78     12.90 o
   5   5  13      215.50      288.50     28.71 o
  -5   6  13      160.01      136.54     14.22 o
  -4   6  13      117.29      124.80     12.79 o
  -3   6  13      456.88      469.31     20.05 o
  -2   6  13      708.63      737.93     23.75 o
  -1   6  13       65.76       67.86      4.70 o
   0   6  13       82.82       88.62      5.32 o
   1   6  13        0.06       -5.17      3.41 o
   2   6  13      351.77      319.45     11.89 o
   3   6  13      466.15      451.44     32.72 o
   4   6  13       10.94        9.08      9.74 o
   5   6  13       38.07       72.02     16.58 o
  -5   7  13       57.16       43.62      9.87 o
  -4   7  13       49.06       40.85     10.26 o
  -3   7  13       25.48       11.08      7.51 o
  -2   7  13      779.72      711.69     16.44 o
  -1   7  13       66.90       65.41      5.12 o
   0   7  13      254.39      285.98      9.35 o
   1   7  13      179.83      174.35      7.93 o
   2   7  13      110.69      108.17     12.31 o
   3   7  13      218.19      238.90     26.77 o
   4   7  13       38.19       51.02     14.09 o
  -5   8  13        9.19       26.89      9.11 o
  -4   8  13        0.28        1.33      5.44 o
  -3   8  13        0.08        5.65      5.24 o
  -2   8  13      589.95      551.49     14.89 o
  -1   8  13        1.70        5.63      3.62 o
   0   8  13      203.71      204.57      9.71 o
   1   8  13      253.26      266.45     10.30 o
   2   8  13      463.39      457.55     12.97 o
   3   8  13      120.83      133.46     22.54 o
   4   8  13        8.47       17.88     12.92 o
  -5   9  13       89.33       90.61     14.53 o
  -4   9  13        0.11       -0.38      5.82 o
  -3   9  13       23.81       43.13      7.53 o
  -2   9  13      558.45      549.57     17.55 o
  -1   9  13     1064.97     1025.15     16.82 o
   0   9  13      590.78      620.81     15.87 o
   1   9  13       22.12       23.51      5.30 o
   2   9  13      143.20      141.36      9.03 o
   3   9  13      178.73      154.58     23.23 o
   4   9  13      300.85      294.57     32.81 o
  -4  10  13      117.54      114.17     11.78 o
  -3  10  13       16.89       -0.08      6.28 o
  -2  10  13      236.28      201.43     15.46 o
  -1  10  13        0.16        0.68      3.88 o
   0  10  13      184.00      190.85      8.61 o
   1  10  13      189.17      210.59     10.03 o
   2  10  13       59.78       62.27      7.20 o
   3  10  13       21.02       33.78     15.53 o
   4  10  13       10.02       12.01     18.57 o
  -4  11  13        9.50       10.49      8.36 o
  -3  11  13       22.42       25.10      8.59 o
  -2  11  13        5.08        6.04      7.55 o
  -1  11  13      332.40      323.45     11.89 o
   0  11  13        0.20        1.58      5.00 o
   1  11  13      185.04      202.44     14.38 o
   2  11  13      126.20      135.29      9.49 o
   3  11  13      224.87      197.45     38.55 o
   4  11  13      154.51      171.75     27.35 o
  -4  12  13       20.26       28.50      9.95 o
  -3  12  13        0.12       13.50      9.24 o
  -2  12  13        0.14        8.39      7.33 o
  -1  12  13      179.69      173.73     10.38 o
   0  12  13       59.61       64.89      7.19 o
   1  12  13       17.88       31.03      7.01 o
   2  12  13        8.22        6.70      5.86 o
   3  12  13       26.41       31.87     16.88 o
  -4  13  13       33.32       28.30     10.07 o
  -3  13  13      130.85      142.31     14.97 o
  -2  13  13       31.35       25.81      8.83 o
  -1  13  13      101.59      109.32     13.29 o
   0  13  13       47.46       43.12      6.71 o
   1  13  13      136.11      148.53     11.45 o
   2  13  13      419.01      412.95     15.74 o
   3  13  13       80.21       46.29     19.61 o
  -3  14  13       49.10       28.70      9.50 o
  -2  14  13       24.60       21.74      8.73 o
  -1  14  13       57.89       59.12      7.72 o
   0  14  13        9.11        5.89      5.64 o
   1  14  13       15.07       21.16      6.78 o
   2  14  13       34.55       43.76      7.99 o
   3  14  13       18.65       39.46     38.02 o
  -3  15  13        0.15        0.37      8.40 o
  -2  15  13       24.35       24.13      9.33 o
  -1  15  13       16.95       27.22      6.94 o
   0  15  13        2.16       -6.26      5.27 o
   1  15  13       29.27       34.57      8.01 o
   2  15  13       30.62       38.46      7.96 o
  -2  16  13        3.81        1.16      8.17 o
  -1  16  13        0.71       -8.65      8.51 o
   0  16  13       21.44       11.68      6.03 o
   1  16  13        1.03       -3.56      8.12 o
   2  16  13       51.54       50.79      9.16 o
  -2  17  13       33.32       14.95      9.31 o
  -1  17  13       72.72       73.54      8.97 o
   0  17  13      168.31      174.62     11.11 o
   1  17  13        0.37        2.48      6.17 o
  -5   0  14      117.48      145.50     25.44 o
  -4   0  14      126.84       96.64     20.57 o
  -3   0  14       12.47        6.29     10.98 o
  -2   0  14       43.19       36.71     12.39 o
  -1   0  14     1143.28     1237.96     33.98 o
   0   0  14       37.98       43.20      6.09 o
   1   0  14      342.50      349.71     14.09 o
   2   0  14        8.70        9.84      6.73 o
   3   0  14       10.79        5.10      8.90 o
   4   0  14        2.34        8.72     11.02 o
   5   0  14        1.16       39.55     54.06 o
  -5   1  14        5.47        2.25      7.21 o
  -4   1  14        8.44        1.72      7.83 o
  -3   1  14      341.20      299.77     21.44 o
  -2   1  14       95.43       99.34     12.46 o
  -1   1  14       24.76       19.47      4.02 o
   0   1  14      236.52      234.10      7.58 o
   1   1  14        1.91       -2.85      3.87 o
   2   1  14       21.68       12.57      5.33 o
   3   1  14       48.74       49.09      9.50 o
   4   1  14        1.15        4.95      7.34 o
   5   1  14        4.12       13.13      8.66 o
  -5   2  14        4.59       15.80      7.81 o
  -4   2  14       46.83       55.49     18.00 o
  -3   2  14      624.85      602.11     25.80 o
  -2   2  14       16.24       17.13      6.17 o
  -1   2  14       59.55       68.82      4.99 o
   0   2  14        1.09       -1.80      3.03 o
   1   2  14      186.50      213.28     14.96 o
   2   2  14       30.64       39.27      6.47 o
   3   2  14       28.50       25.88      9.34 o
   4   2  14       11.26       10.24      7.65 o
   5   2  14       20.99       53.21     19.30 o
  -5   3  14       32.58       26.49      8.84 o
  -4   3  14        0.79       -6.73      5.44 o
  -3   3  14        2.10        1.61      5.78 o
  -2   3  14      363.24      364.33     18.57 o
  -1   3  14      108.74      114.48      5.89 o
   0   3  14      361.94      376.00      8.25 o
   1   3  14       13.29        2.64      3.56 o
   2   3  14      309.61      297.17     10.14 o
   3   3  14      203.03      194.49     18.87 o
   4   3  14       28.89       21.53     11.37 o
   5   3  14       41.49       86.68     22.33 o
  -5   4  14       16.94       19.37      8.60 o
  -4   4  14      207.70      216.50     16.27 o
  -3   4  14      349.24      371.85     16.97 o
  -2   4  14      167.80      175.19      9.56 o
  -1   4  14      892.07      867.34     12.61 o
   0   4  14        3.52        4.01      2.94 o
   1   4  14      506.10      483.32     11.09 o
   2   4  14      372.71      392.51     11.47 o
   3   4  14      318.91      302.76     20.45 o
   4   4  14      269.02      284.25     25.27 o
   5   4  14       31.68       49.96     14.55 o
  -5   5  14       49.41       37.76     10.06 o
  -4   5  14       84.56      104.95     12.37 o
  -3   5  14       29.21       24.55      7.43 o
  -2   5  14       15.21       11.74      4.63 o
  -1   5  14       11.01        5.07      3.40 o
   0   5  14       10.51        3.64      3.14 o
   1   5  14      594.29      601.07     12.37 o
   2   5  14        4.90       -6.16      3.63 o
   3   5  14      342.03      301.17     22.09 o
   4   5  14       33.31       44.32     12.60 o
  -5   6  14       53.24       33.66     11.80 o
  -4   6  14       18.12       14.99      7.68 o
  -3   6  14      334.05      308.86     15.63 o
  -2   6  14      263.43      281.37     11.52 o
  -1   6  14      395.42      379.12      8.55 o
   0   6  14        5.06       -0.46      3.28 o
   1   6  14      245.94      267.03      9.41 o
   2   6  14       88.59       80.71      7.73 o
   3   6  14        0.89        4.20      8.40 o
   4   6  14       59.71       62.97     17.14 o
  -5   7  14      136.90      143.52     14.98 o
  -4   7  14      174.61      167.35     14.83 o
  -3   7  14       60.08       39.92      7.45 o
  -2   7  14      154.94      145.01      9.27 o
  -1   7  14       11.41       15.29      4.04 o
   0   7  14      493.82      485.39     16.01 o
   1   7  14      328.32      318.64     10.92 o
   2   7  14       18.63       14.97      5.59 o
   3   7  14       50.61       69.42     14.00 o
   4   7  14        0.34        8.72      9.87 o
  -5   8  14      191.81      174.07     16.52 o
  -4   8  14        1.55        3.15      6.51 o
  -3   8  14        4.02        4.42      5.46 o
  -2   8  14      169.53      184.82     10.41 o
  -1   8  14      290.94      293.53      8.32 o
   0   8  14      181.72      184.90      9.50 o
   1   8  14       16.79       24.01      5.27 o
   2   8  14      277.99      290.08     13.49 o
   3   8  14       17.33       -3.11     11.56 o
   4   8  14       19.25       27.41     12.50 o
  -4   9  14        1.21        0.79      6.65 o
  -3   9  14       49.89       64.04     12.42 o
  -2   9  14        1.08       -1.64      5.21 o
  -1   9  14        0.00       -4.24      3.83 o
   0   9  14      310.56      284.08     10.86 o
   1   9  14        1.40        1.91      9.96 o
   2   9  14       55.18       52.67      8.32 o
   3   9  14       35.47       42.47     15.54 o
   4   9  14        1.50       18.82     14.42 o
  -4  10  14       17.74       11.17      6.95 o
  -3  10  14        0.08        1.30      5.80 o
  -2  10  14       32.63       30.97      8.54 o
  -1  10  14      437.63      423.51     10.54 o
   0  10  14      135.24      128.49      8.74 o
   1  10  14       11.35       10.59      5.05 o
   2  10  14       11.17       10.65      7.43 o
   3  10  14        7.03       27.14     14.82 o
   4  10  14        1.10       -1.56     13.03 o
  -4  11  14       25.68       16.91      8.93 o
  -3  11  14       99.35       89.59     15.17 o
  -2  11  14      224.19      232.54     17.17 o
  -1  11  14       51.69       41.36      6.83 o
   0  11  14        2.95       -2.10      5.01 o
   1  11  14        2.82        4.88      5.80 o
   2  11  14      102.72      105.52      9.45 o
   3  11  14       34.86       29.38     25.78 o
  -4  12  14       80.39       76.64     16.28 o
  -3  12  14      146.28      140.68     14.73 o
  -2  12  14        0.23        7.37      8.33 o
  -1  12  14        2.64        0.98      5.36 o
   0  12  14       86.88       74.55      7.69 o
   1  12  14        4.73        2.02      5.21 o
   2  12  14       24.92       26.93      6.75 o
   3  12  14       80.00       92.72     22.69 o
  -3  13  14        2.73       -4.69      7.38 o
  -2  13  14        6.84       10.27     10.55 o
  -1  13  14        1.25        2.29      5.25 o
   0  13  14        3.39        2.66      5.32 o
   1  13  14       82.87       81.40      8.23 o
   2  13  14       22.31        9.04      6.35 o
   3  13  14        1.69       -0.47     33.56 o
  -3  14  14       21.86       16.31      9.22 o
  -2  14  14        0.63       -5.77     11.95 o
  -1  14  14       15.10       14.61      7.22 o
   0  14  14       30.84       21.59      6.30 o
   1  14  14        4.02        8.12      6.19 o
   2  14  14        0.36        3.25      6.49 o
  -2  15  14       17.14       15.35      8.93 o
  -1  15  14       36.00       43.58      9.92 o
   0  15  14        5.81       -2.77      5.72 o
   1  15  14       16.89       17.02      6.28 o
   2  15  14        4.89       11.81     10.42 o
  -2  16  14       38.76       29.47     13.00 o
  -1  16  14       94.08      100.41      9.67 o
   0  16  14       42.97       29.73      7.14 o
   1  16  14       12.42       18.41      6.67 o
  -1  17  14       32.97       31.22      7.75 o
   0  17  14        9.48       -3.18      6.97 o
  -5   1  15       39.35       22.65      8.81 o
  -4   1  15      282.25      322.59     24.83 o
  -3   1  15      698.56      668.17     27.56 o
  -2   1  15      579.05      606.02     24.02 o
  -1   1  15        6.72        1.03      4.12 o
   0   1  15      482.37      459.86     10.11 o
   1   1  15     3102.93     3072.77     36.75 o
   2   1  15      547.66      562.34     16.04 o
   3   1  15       66.01       88.94     16.59 o
   4   1  15        1.71       15.27      8.40 o
  -5   2  15      166.52      185.07     16.89 o
  -4   2  15       82.67       68.22     16.43 o
  -3   2  15      125.25      116.43     14.71 o
  -2   2  15      413.67      400.67     19.83 o
  -1   2  15        0.40       -6.56      3.28 o
   0   2  15      952.70      919.06     14.20 o
   1   2  15        8.60        4.70      4.84 o
   2   2  15      301.94      294.48     12.48 o
   3   2  15        0.23        1.39      7.05 o
   4   2  15       22.60       53.82     13.25 o
  -5   3  15      160.18      166.79     16.15 o
  -4   3  15       62.38       58.52     10.10 o
  -3   3  15        5.87        4.51      6.74 o
  -2   3  15      114.40      122.03     10.29 o
  -1   3  15      750.67      745.06     12.52 o
   0   3  15      481.63      515.95      9.89 o
   1   3  15       51.47       48.12      6.35 o
   2   3  15      251.75      256.19     11.81 o
   3   3  15      165.50      183.13     13.94 o
   4   3  15      289.40      323.89     28.15 o
  -5   4  15       35.17       34.85      9.44 o
  -4   4  15       31.50       21.14      7.88 o
  -3   4  15        0.41       -2.97      5.68 o
  -2   4  15        9.21        3.58      4.70 o
  -1   4  15        0.75       -1.82      3.23 o
   0   4  15      510.70      477.99     10.30 o
   1   4  15        5.66        6.88      4.27 o
   2   4  15       10.74        6.73      4.33 o
   3   4  15       14.27       15.04      6.87 o
   4   4  15        9.19       23.17     10.46 o
  -5   5  15      144.39      149.47     15.67 o
  -4   5  15        0.03       -0.70      6.30 o
  -3   5  15        6.01        4.51      8.51 o
  -2   5  15      127.66      135.47      8.88 o
  -1   5  15      846.58      866.45     24.49 o
   0   5  15      731.02      698.68     15.28 o
   1   5  15       35.34       42.28      5.54 o
   2   5  15      119.91      104.72      7.45 o
   3   5  15      207.64      196.94     19.92 o
   4   5  15      187.91      237.76     39.53 o
  -5   6  15       14.34        8.34      7.83 o
  -4   6  15       28.06       17.71      7.59 o
  -3   6  15       25.96       32.38      7.85 o
  -2   6  15      129.19      132.98      9.02 o
  -1   6  15      213.27      227.34      7.40 o
   0   6  15       16.06       13.87      5.20 o
   1   6  15       60.54       63.26      6.41 o
   2   6  15       37.58       46.99      6.13 o
   3   6  15       20.81       27.48     10.91 o
   4   6  15        8.41       16.02     11.08 o
  -4   7  15       86.09       60.20     10.45 o
  -3   7  15      196.49      210.58     15.32 o
  -2   7  15      133.18      136.98      9.22 o
  -1   7  15      598.54      562.94     16.76 o
   0   7  15       72.31       78.78      7.06 o
   1   7  15       33.10       31.65      5.68 o
   2   7  15      531.14      536.30     14.25 o
   3   7  15       73.82       90.47     15.41 o
   4   7  15       29.07       60.00     14.60 o
  -4   8  15        0.68       -7.43      6.08 o
  -3   8  15        7.63       -2.05      5.66 o
  -2   8  15      165.85      138.53      9.77 o
  -1   8  15      144.41      158.33      6.96 o
   0   8  15      140.39      135.71      8.61 o
   1   8  15       16.99       14.54      7.93 o
   2   8  15        1.77        4.68      5.84 o
   3   8  15        4.84       25.05     10.57 o
   4   8  15        4.04       16.37     12.49 o
  -4   9  15       69.75       89.98     11.93 o
  -3   9  15      460.73      423.35     21.78 o
  -2   9  15      141.10      117.05     14.15 o
  -1   9  15       50.04       52.36      5.51 o
   0   9  15       53.83       48.95      6.36 o
   1   9  15     1130.23     1116.60     21.19 o
   2   9  15      440.06      446.95     18.41 o
   3   9  15       63.71       78.86     15.13 o
   4   9  15       19.12       34.96     14.49 o
  -4  10  15       65.00       69.10     11.26 o
  -3  10  15      136.62      132.55     11.92 o
  -2  10  15       42.02       41.04     10.08 o
  -1  10  15      115.16      117.74      9.65 o
   0  10  15       81.28       91.08      8.05 o
   1  10  15        3.20       10.28      5.19 o
   2  10  15        6.67       10.35      7.50 o
   3  10  15       21.62       15.10     29.52 o
  -4  11  15       29.22       46.47     12.51 o
  -3  11  15        3.96       -0.10      7.33 o
  -2  11  15      350.71      348.41     19.65 o
  -1  11  15      208.48      204.54     10.99 o
   0  11  15       98.16      101.89     11.39 o
   1  11  15        0.85        5.58      5.12 o
   2  11  15       28.63       35.06     15.60 o
   3  11  15      115.13      142.65     41.59 o
  -3  12  15       14.14        5.42      8.62 o
  -2  12  15       14.22       16.37      8.65 o
  -1  12  15       37.77       44.71      7.17 o
   0  12  15       22.53       13.57      7.41 o
   1  12  15      159.68      152.44     10.10 o
   2  12  15        1.25      -11.82      7.29 o
   3  12  15       22.20        8.62     32.76 o
  -3  13  15       18.32       13.06      8.91 o
  -2  13  15      252.40      270.50     33.06 o
  -1  13  15      212.28      236.07     12.23 o
   0  13  15      173.52      184.84     10.83 o
   1  13  15       54.77       57.12      7.54 o
   2  13  15        0.04       -4.84      9.17 o
  -2  14  15       98.08       92.64     13.53 o
  -1  14  15        0.46       -0.51      5.83 o
   0  14  15        6.89       -0.15      6.73 o
   1  14  15       41.67       43.81      7.18 o
   2  14  15       18.27       25.66      7.63 o
  -2  15  15      100.20       92.92     16.32 o
  -1  15  15        3.30       -5.38      5.73 o
   0  15  15        1.60        8.10      7.10 o
   1  15  15        2.82       -8.99      7.26 o
  -1  16  15       12.61       11.37      8.05 o
   0  16  15        3.96        2.81      8.40 o
   1  16  15       58.97       59.31      8.73 o
  -5   0  16       39.67       46.31     18.51 o
  -4   0  16      109.24      128.75     24.49 o
  -3   0  16      225.97      213.46     27.23 o
  -2   0  16       45.13       26.79     12.38 o
  -1   0  16      899.13      786.23     21.44 o
   0   0  16      179.63      147.97      9.99 o
   1   0  16       44.57       32.25     10.63 o
   2   0  16       76.17       67.56     13.94 o
   3   0  16      298.20      374.02     40.08 o
   4   0  16       96.24      133.80     35.50 o
  -5   1  16       19.73       28.59      9.69 o
  -4   1  16       26.64       18.14      9.89 o
  -3   1  16       48.73       66.70     12.22 o
  -2   1  16      666.67      641.98     33.22 o
  -1   1  16      224.29      262.96      8.57 o
   0   1  16      148.37      172.90      7.29 o
   1   1  16       12.19        7.23      4.09 o
   2   1  16       34.88       46.98      7.91 o
   3   1  16        4.84       13.09      7.00 o
   4   1  16        0.22       20.16     10.20 o
  -5   2  16       11.59        7.31      8.51 o
  -4   2  16       57.78       54.82     25.40 o
  -3   2  16        6.51        0.96      9.22 o
  -2   2  16        7.38        6.16      7.61 o
  -1   2  16      649.70      616.74     11.94 o
   0   2  16       93.77       89.61      6.46 o
   1   2  16       14.37       18.85      5.30 o
   2   2  16       38.23       39.93      6.97 o
   3   2  16      172.08      172.81     15.41 o
   4   2  16      120.00      171.64     21.82 o
  -5   3  16      144.13      133.78     15.28 o
  -4   3  16        5.10       -4.97      6.40 o
  -3   3  16       85.34      104.26     11.58 o
  -2   3  16      280.87      291.66     14.93 o
  -1   3  16       38.08       40.85      4.45 o
   0   3  16      164.59      141.05      7.52 o
   1   3  16      115.49      119.95      9.14 o
   2   3  16      278.47      275.03     12.74 o
   3   3  16       60.42       73.65     10.07 o
   4   3  16        7.09       22.95     10.64 o
  -4   4  16       82.87       82.71     13.19 o
  -3   4  16        0.09       -1.06      5.82 o
  -2   4  16       14.39        6.28      4.99 o
  -1   4  16       10.09       16.17      3.81 o
   0   4  16       21.79       20.22      4.61 o
   1   4  16      342.27      345.98     13.40 o
   2   4  16      872.65      879.57     17.80 o
   3   4  16      158.74      164.23     13.53 o
   4   4  16       74.40       73.30     16.40 o
  -4   5  16        0.82        1.93      6.46 o
  -3   5  16       12.09       -3.99      5.80 o
  -2   5  16       12.50       16.29      5.29 o
  -1   5  16        1.77       -0.39      3.20 o
   0   5  16       15.92       11.34      4.92 o
   1   5  16       67.14       74.19      8.25 o
   2   5  16       27.95       34.25      5.87 o
   3   5  16       21.52       23.94      7.70 o
   4   5  16       17.30       26.74     10.67 o
  -4   6  16        3.20        4.98      7.39 o
  -3   6  16        1.75        2.18      6.17 o
  -2   6  16       20.37       17.33      5.48 o
  -1   6  16        0.00        1.00      3.27 o
   0   6  16       75.69       78.64      7.27 o
   1   6  16      464.81      447.20     15.35 o
   2   6  16       37.42       43.81      6.60 o
   3   6  16      154.15      165.27     14.12 o
   4   6  16       92.63       92.40     20.77 o
  -4   7  16        4.86        7.47      7.33 o
  -3   7  16       78.32       66.95     10.31 o
  -2   7  16      196.00      207.92     11.26 o
  -1   7  16       24.47       23.36      4.74 o
   0   7  16       18.06       21.10      5.38 o
   1   7  16        1.82       -1.35      5.03 o
   2   7  16      161.31      163.11     10.92 o
   3   7  16       39.16       58.58     13.09 o
   4   7  16        8.70       35.51     12.85 o
  -4   8  16       27.69       17.36     10.04 o
  -3   8  16       20.74       15.43      7.42 o
  -2   8  16       36.27       28.59      7.03 o
  -1   8  16       68.94       79.12      5.60 o
   0   8  16       31.30       22.88      5.78 o
   1   8  16        1.76        4.50      5.01 o
   2   8  16        2.18        1.80      5.89 o
   3   8  16      169.91      252.05     38.69 o
  -4   9  16        9.77       17.83      8.12 o
  -3   9  16       17.53       12.91      7.14 o
  -2   9  16       78.75       95.16      9.92 o
  -1   9  16        2.55       -2.51      4.77 o
   0   9  16        3.52        2.97      5.20 o
   1   9  16      177.78      175.89     10.30 o
   2   9  16       12.68        3.44     10.01 o
   3   9  16       83.84       62.28     32.06 o
  -4  10  16       14.92        3.39      7.58 o
  -3  10  16        1.03        1.09      6.51 o
  -2  10  16       22.51       22.55     15.74 o
  -1  10  16       38.03       30.02      6.54 o
   0  10  16        9.47       12.07      5.59 o
   1  10  16       25.91       23.94      6.08 o
   2  10  16        3.94       -1.02      7.70 o
   3  10  16      104.04      123.33     40.05 o
  -3  11  16       35.50       29.73      9.45 o
  -2  11  16       81.57       66.78     11.25 o
  -1  11  16        8.85        6.29      5.61 o
   0  11  16       22.91       18.20      6.64 o
   1  11  16        9.67        8.67      5.58 o
   2  11  16      110.50      121.41     10.70 o
   3  11  16       24.53       60.22     36.13 o
  -3  12  16       35.44       54.15     11.08 o
  -2  12  16        5.12       -7.71      7.12 o
  -1  12  16       30.28       22.16      6.45 o
   0  12  16       11.81       11.24      8.06 o
   1  12  16       10.29       11.84      6.04 o
   2  12  16      268.46      281.05     13.91 o
  -3  13  16       25.14       30.01     10.32 o
  -2  13  16       64.94       43.46     14.42 o
  -1  13  16        0.57       -1.12      7.54 o
   0  13  16       11.13       11.67      8.31 o
   1  13  16        7.15        2.59      5.59 o
   2  13  16        3.66       11.30      7.41 o
  -2  14  16       50.46       38.88     11.85 o
  -1  14  16        4.25        8.60      7.18 o
   0  14  16        1.81       -3.16      5.76 o
   1  14  16      148.25      143.24     10.49 o
  -1  15  16        0.96       -2.88      9.41 o
   0  15  16       22.18       11.41      6.67 o
   1  15  16       44.78       51.56     10.90 o
  -4   1  17        0.98       21.46     10.52 o
  -3   1  17        3.52        0.50      7.89 o
  -2   1  17      355.92      319.81     18.78 o
  -1   1  17      699.79      731.00     13.23 o
   0   1  17       93.29      100.54      7.01 o
   1   1  17       15.65        7.05      4.70 o
   2   1  17       68.62       69.35     11.04 o
   3   1  17       20.17       23.73     15.59 o
   4   1  17       11.59       36.63     21.61 o
  -4   2  17       49.77       41.02      9.74 o
  -3   2  17      132.36      157.79     24.56 o
  -2   2  17      173.42      170.50     29.30 o
  -1   2  17       10.46        3.40      3.95 o
   0   2  17      232.51      215.09      9.30 o
   1   2  17        0.91       -4.10      5.15 o
   2   2  17      109.52       94.52      9.88 o
   3   2  17       79.83       80.23     10.43 o
   4   2  17        1.77       19.32     13.67 o
  -4   3  17      136.32      125.94     14.06 o
  -3   3  17      158.01      191.58     15.29 o
  -2   3  17        3.09       -6.05      4.50 o
  -1   3  17       47.26       49.99      4.73 o
   0   3  17       43.33       44.82      7.10 o
   1   3  17      352.72      357.85     13.78 o
   2   3  17       41.77       55.07      8.01 o
   3   3  17        1.44        2.55      6.43 o
   4   3  17        0.00       28.45     10.72 o
  -4   4  17        9.85       12.88      9.06 o
  -3   4  17        0.84        5.19      6.56 o
  -2   4  17        0.09       -6.62      4.42 o
  -1   4  17       57.62       50.95      4.78 o
   0   4  17        3.94       -1.37      3.97 o
   1   4  17       40.12       26.22      6.73 o
   2   4  17       50.09       49.34      6.33 o
   3   4  17        0.02       13.84      9.35 o
   4   4  17       17.61       36.39     13.94 o
  -4   5  17      200.34      216.48     17.41 o
  -3   5  17       83.19      108.47     12.31 o
  -2   5  17        8.84        2.07      5.01 o
  -1   5  17        1.08        0.03      3.48 o
   0   5  17        8.36        9.42      4.86 o
   1   5  17      275.94      283.81     13.27 o
   2   5  17      109.12      107.42      9.26 o
   3   5  17       18.68       31.77      8.33 o
   4   5  17        1.69       58.27     27.49 o
  -4   6  17        7.90        8.17      7.62 o
  -3   6  17       85.81       93.03     11.52 o
  -2   6  17        4.92        9.17      5.33 o
  -1   6  17        8.39        7.43      3.70 o
   0   6  17       56.52       46.52      6.62 o
   1   6  17       25.17       40.41      7.40 o
   2   6  17       28.66       30.73      6.86 o
   3   6  17       13.24       46.02     14.62 o
  -4   7  17        5.02        7.01      7.61 o
  -3   7  17       27.98       20.40      7.83 o
  -2   7  17      164.90      161.92     11.10 o
  -1   7  17      137.80      160.16      7.31 o
   0   7  17       74.68       83.04      7.78 o
   1   7  17        0.89       -5.14      5.79 o
   2   7  17       26.15       24.62      8.41 o
   3   7  17       21.68       39.70     12.16 o
  -4   8  17       17.12       19.04      8.44 o
  -3   8  17       33.80       25.73      8.44 o
  -2   8  17        0.14       -0.62      5.06 o
  -1   8  17       45.80       43.32      5.96 o
   0   8  17       83.44       79.18      7.78 o
   1   8  17       20.31       11.80      6.78 o
   2   8  17       29.41       28.21      7.31 o
   3   8  17        0.68       13.63     11.15 o
  -3   9  17        1.86       -1.80      6.84 o
  -2   9  17      492.56      455.36     25.76 o
  -1   9  17      478.87      469.46     14.38 o
   0   9  17      103.39       95.34      8.22 o
   1   9  17        0.73       -3.86      5.65 o
   2   9  17        5.14        1.38      7.49 o
   3   9  17      113.25      117.28     17.60 o
  -3  10  17       30.00       23.63      8.18 o
  -2  10  17      175.80      184.01     15.88 o
  -1  10  17       55.28       50.41     10.94 o
   0  10  17      108.02      111.81      8.84 o
   1  10  17        8.18       10.12      5.77 o
   2  10  17       44.57       48.78      8.45 o
   3  10  17      180.82      184.37     21.41 o
  -3  11  17      197.69      228.61     21.15 o
  -2  11  17       51.37       54.76     11.05 o
  -1  11  17        6.44        1.79      6.69 o
   0  11  17       76.29       66.10      7.88 o
   1  11  17       76.55       61.93     10.43 o
   2  11  17       50.71       58.03      9.00 o
  -2  12  17       21.68        9.79      8.45 o
  -1  12  17        4.62        6.00      6.98 o
   0  12  17       51.57       42.54      8.82 o
   1  12  17        6.12        2.39      5.94 o
   2  12  17      128.53      126.16     11.57 o
  -2  13  17       86.10       72.83     12.37 o
  -1  13  17       24.99       16.23      8.08 o
   0  13  17        7.96        8.77      6.09 o
   1  13  17      122.21      119.51     10.04 o
  -1  14  17        0.09       -5.73      6.86 o
   0  14  17        2.37       -9.43      7.67 o
   1  14  17        1.00       -7.85      9.12 o
  -4   0  18       31.05       21.43     16.06 o
  -3   0  18      147.98      142.64     23.97 o
  -2   0  18        9.93       19.44     12.16 o
  -1   0  18        1.48       -2.80      7.10 o
   0   0  18      213.76      215.83     15.56 o
   1   0  18      351.56      340.15     26.72 o
   2   0  18      370.05      383.35     28.78 o
   3   0  18       81.45       83.86     28.44 o
  -4   1  18       32.54       31.38     11.38 o
  -3   1  18       30.02       28.80     18.03 o
  -2   1  18        2.62       16.33      9.73 o
  -1   1  18      128.00      141.70      7.76 o
   0   1  18      122.56      124.70      8.96 o
   1   1  18        8.14        2.69      4.64 o
   2   1  18        0.03       11.93      8.65 o
   3   1  18        3.73       17.40     18.24 o
  -4   2  18       55.41       56.86     10.78 o
  -3   2  18        2.13       -9.16      7.57 o
  -2   2  18       33.34       37.87      9.84 o
  -1   2  18      152.20      140.54      7.29 o
   0   2  18       78.15       86.61      7.95 o
   1   2  18      157.45      164.61     11.02 o
   2   2  18      120.40      108.94     12.80 o
   3   2  18       85.80      114.83     10.70 o
  -4   3  18        1.14       10.37      7.84 o
  -3   3  18       66.89       86.90     11.51 o
  -2   3  18       36.12       31.51      6.53 o
  -1   3  18       81.36       73.32      5.52 o
   0   3  18       84.92       87.15      8.09 o
   1   3  18       53.29       55.52      7.84 o
   2   3  18       55.41       52.01     10.27 o
   3   3  18        1.01       -0.95      8.49 o
  -4   4  18       56.86       50.38     10.39 o
  -3   4  18        7.31       18.54      7.99 o
  -2   4  18      151.95      159.75     11.07 o
  -1   4  18      261.23      242.64      8.39 o
   0   4  18       62.45       55.41      6.04 o
   1   4  18        1.49       -4.70      5.39 o
   2   4  18        5.63       12.00      5.93 o
   3   4  18      337.28      322.75     17.33 o
  -4   5  18        1.05        2.48      6.93 o
  -3   5  18       11.52        8.76      7.13 o
  -2   5  18       80.80       79.85      8.54 o
  -1   5  18        4.06        1.73      3.60 o
   0   5  18        2.78        0.01      4.85 o
   1   5  18       57.98       75.31      8.82 o
   2   5  18       67.03       64.88      8.69 o
   3   5  18       78.87       78.98     12.85 o
  -4   6  18       25.73       27.53      8.86 o
  -3   6  18        0.75       -3.49      6.22 o
  -2   6  18      126.26      133.72     10.36 o
  -1   6  18      143.91      144.61      9.54 o
   0   6  18       15.82        3.87      5.45 o
   1   6  18       45.84       59.26      8.43 o
   2   6  18      341.19      320.72     14.21 o
   3   6  18      150.02      191.71     20.36 o
  -3   7  18       72.58       56.94      9.92 o
  -2   7  18       64.46       64.25      8.10 o
  -1   7  18       18.48        9.55      6.40 o
   0   7  18       38.41       29.99      8.13 o
   1   7  18        1.30       -4.07      6.13 o
   2   7  18       18.92       20.70     10.80 o
   3   7  18       29.72       53.42     14.41 o
  -3   8  18      145.08      138.36     13.68 o
  -2   8  18       39.62       34.09      8.12 o
  -1   8  18        0.04       -7.91     10.52 o
   0   8  18        1.39       -1.04      5.35 o
   1   8  18      197.39      201.85     12.92 o
   2   8  18      457.85      494.15     24.42 o
   3   8  18       40.92       43.14     14.77 o
  -3   9  18       19.50       17.15      8.00 o
  -2   9  18        0.17        6.27      6.55 o
  -1   9  18        4.39       11.43      8.97 o
   0   9  18       26.85       29.37      6.72 o
   1   9  18       28.75       27.56     10.18 o
   2   9  18        0.00       -1.59      6.64 o
  -3  10  18       78.21       68.90     11.43 o
  -2  10  18        1.82       -1.09      9.73 o
  -1  10  18        6.57       -2.64      7.75 o
   0  10  18       72.42       73.32     12.67 o
   1  10  18       41.88       37.26      8.38 o
   2  10  18       52.97       64.63      9.20 o
  -2  11  18      100.35      104.58     13.63 o
  -1  11  18       22.45        9.04     12.09 o
   0  11  18       39.20       47.03      7.60 o
   1  11  18       72.88       71.97      9.91 o
   2  11  18        1.28        6.52      7.24 o
  -2  12  18       11.46       33.67     10.38 o
  -1  12  18      168.66      194.17     16.64 o
   0  12  18       40.10       34.88      7.41 o
   1  12  18        3.88       11.49      7.83 o
  -1  13  18        0.21        7.17      7.60 o
   0  13  18       18.48        7.07     10.27 o
   1  13  18       28.60       39.23      9.22 o
  -4   1  19      167.97      179.09     21.06 o
  -3   1  19       96.37      108.57     15.75 o
  -2   1  19        0.11       -2.37      7.69 o
  -1   1  19        0.82        4.54      4.18 o
   0   1  19       43.76       47.87      7.09 o
   1   1  19      112.45      104.58     11.17 o
   2   1  19        1.73       -3.69      7.95 o
   3   1  19       10.40       30.27     12.39 o
  -4   2  19       42.96       30.04      9.63 o
  -3   2  19      177.43      165.39     18.03 o
  -2   2  19      190.35      184.63     19.63 o
  -1   2  19        7.74        8.09      4.26 o
   0   2  19      119.99      130.97      9.38 o
   1   2  19       39.71       26.95      7.79 o
   2   2  19       46.83       44.76     10.61 o
   3   2  19       18.42       37.77     12.16 o
  -4   3  19        2.26        1.89      7.76 o
  -3   3  19        1.93       -2.93      6.38 o
  -2   3  19       52.13       66.75      8.15 o
  -1   3  19       23.58       31.77      5.11 o
   0   3  19       34.29       33.29      6.58 o
   1   3  19       68.06       76.78      8.94 o
   2   3  19       12.57        4.32      9.02 o
   3   3  19        4.43       26.67     18.88 o
  -3   4  19       66.46       66.49     10.36 o
  -2   4  19        3.49        2.70      5.29 o
  -1   4  19        0.29       -4.52      4.40 o
   0   4  19        2.64        2.92      5.41 o
   1   4  19        0.15        4.85      6.20 o
   2   4  19        0.46        0.35      8.90 o
   3   4  19        4.34        1.27     11.17 o
  -3   5  19        0.89        8.99      7.84 o
  -2   5  19      113.02      125.72     10.55 o
  -1   5  19       39.18       57.36      7.27 o
   0   5  19       25.44       15.54      7.35 o
   1   5  19       57.00       62.02      8.73 o
   2   5  19        7.36        6.44      7.54 o
   3   5  19        6.01        2.40     14.08 o
  -3   6  19       26.40       18.46      8.06 o
  -2   6  19       58.31       67.63      8.31 o
  -1   6  19        3.78        0.79     12.22 o
   0   6  19       59.85       49.72     12.85 o
   1   6  19       17.35       27.68      7.36 o
   2   6  19       45.37       50.63      8.27 o
   3   6  19       11.47       26.50     12.95 o
  -3   7  19       38.99       35.98     10.31 o
  -2   7  19       91.19       97.67      9.41 o
  -1   7  19        8.13        2.56      6.34 o
   0   7  19        3.20        9.94      5.87 o
   1   7  19        1.04       -0.40      6.38 o
   2   7  19        0.39        3.43      6.82 o
  -3   8  19       34.55       11.09      7.97 o
  -2   8  19       22.28       16.77      7.47 o
  -1   8  19       18.05        3.15      6.48 o
   0   8  19       32.12       25.84      6.58 o
   1   8  19        5.28       -2.63      6.67 o
   2   8  19        1.10       -5.76     10.79 o
  -3   9  19      138.81      145.37     14.48 o
  -2   9  19        2.62        3.53      6.93 o
  -1   9  19        3.48       -6.47      7.82 o
   0   9  19       55.78       52.62      7.62 o
   1   9  19       71.73       62.70      9.40 o
   2   9  19       80.89       76.89      9.96 o
  -2  10  19       82.14       89.27     14.03 o
  -1  10  19        2.05       -9.55     11.82 o
   0  10  19       65.41       63.02      7.95 o
   1  10  19        1.49       -9.20      6.78 o
   2  10  19       10.78        4.95      7.46 o
  -2  11  19       19.30       26.77     21.77 o
  -1  11  19       85.27       89.08     10.42 o
   0  11  19        0.20        1.04      6.06 o
   1  11  19        3.23       -2.17     11.11 o
  -1  12  19        0.10        6.70      7.50 o
   0  12  19       24.20       24.84      9.38 o
  -3   0  20        4.27       20.39     14.62 o
  -2   0  20      252.19      227.30     28.11 o
  -1   0  20      304.14      320.29     13.66 o
   0   0  20        0.03       -4.78     14.18 o
   1   0  20       29.33       14.52      8.39 o
   2   0  20      100.32       76.69     19.26 o
   3   0  20       37.62       51.48     21.38 o
  -3   1  20       40.05       24.84     10.92 o
  -2   1  20       58.52       43.40     10.73 o
  -1   1  20       17.54       11.08      5.08 o
   0   1  20        3.30       -3.27      5.52 o
   1   1  20        9.09        2.82      9.46 o
   2   1  20        7.27       -8.97      9.86 o
   3   1  20        0.42       -3.50     10.75 o
  -3   2  20       52.17       61.48     13.28 o
  -2   2  20       56.63       86.33     17.54 o
  -1   2  20       42.10       43.94      5.94 o
   0   2  20      147.76      175.64     10.80 o
   1   2  20       14.57       38.48      8.27 o
   2   2  20       30.10       26.69     10.11 o
   3   2  20        8.64       -3.45     11.19 o
  -3   3  20       27.24       27.81      8.68 o
  -2   3  20       24.49       25.72      6.63 o
  -1   3  20        1.52       -3.59      4.51 o
   0   3  20        4.91        1.12      6.50 o
   1   3  20        1.80       -1.66      6.36 o
   2   3  20       34.76       25.58     10.48 o
  -3   4  20       83.09       85.26     11.89 o
  -2   4  20        0.02       -0.72      5.40 o
  -1   4  20        3.00       -3.05      5.15 o
   0   4  20        8.32       -0.39      7.24 o
   1   4  20      244.95      230.62     13.61 o
   2   4  20      142.81      147.74     14.86 o
  -3   5  20        3.83       16.40      8.32 o
  -2   5  20       28.32       36.67      7.94 o
  -1   5  20        5.14       14.04      5.93 o
   0   5  20       11.10        2.52      7.04 o
   1   5  20       28.04        3.81      8.63 o
   2   5  20       21.75       18.74     10.64 o
  -3   6  20       10.73       10.20      7.81 o
  -2   6  20        8.56       20.40      6.56 o
  -1   6  20       27.69       21.47     13.93 o
   0   6  20       92.91      103.69     13.90 o
   1   6  20       74.45       73.63      9.41 o
   2   6  20       41.67       32.35      7.94 o
  -2   7  20       78.07       93.69      9.62 o
  -1   7  20        6.13       12.86      7.15 o
   0   7  20       21.26       24.06      8.22 o
   1   7  20       26.08       17.91      7.48 o
   2   7  20       37.01       23.86      9.87 o
  -2   8  20      144.75      141.98     13.15 o
  -1   8  20      218.70      223.11     13.92 o
   0   8  20       18.92       17.39      7.76 o
   1   8  20        0.07       10.54      7.60 o
   2   8  20       12.80       15.53     13.38 o
  -2   9  20       18.81        1.59      7.47 o
  -1   9  20       20.77       11.40      7.63 o
   0   9  20        0.02       -2.10     10.58 o
   1   9  20       17.21       -2.31     10.19 o
  -1  10  20      117.75      140.45     18.25 o
   0  10  20        2.47        2.13      6.26 o
   1  10  20       17.92       11.19      8.25 o
  -3   1  21        8.96        5.27      9.94 o
  -2   1  21       29.39       38.66     11.11 o
  -1   1  21       14.93       16.16      6.71 o
   0   1  21        2.42        8.14      6.13 o
   1   1  21       19.19       14.16     12.19 o
   2   1  21        0.25      -15.50     10.37 o
  -3   2  21       51.92       54.76     18.94 o
  -2   2  21        6.99        3.17      6.63 o
  -1   2  21       34.76       34.88      7.80 o
   0   2  21      131.60      149.71     10.47 o
   1   2  21        1.25        2.39      6.92 o
   2   2  21        2.02      -11.50     12.06 o
  -3   3  21       46.36       37.04     11.49 o
  -2   3  21        4.29        3.31      5.79 o
  -1   3  21      128.18      122.21      9.42 o
   0   3  21       12.69        4.50      6.10 o
   1   3  21       13.19       -1.68     10.30 o
   2   3  21        0.38       -3.28     11.03 o
  -2   4  21       47.21       45.79      7.94 o
  -1   4  21        2.18       -0.60      5.45 o
   0   4  21        0.85       -9.14      6.77 o
   1   4  21        0.35        0.15      7.12 o
   2   4  21        2.08       -3.31     12.25 o
  -2   5  21        1.35       10.15      6.38 o
  -1   5  21       24.96       29.34      6.81 o
   0   5  21       14.63       14.72      7.77 o
   1   5  21       11.28        0.00      7.20 o
   2   5  21       14.09       15.03     11.41 o
  -2   6  21       28.78       42.22      7.77 o
  -1   6  21        5.25        6.82      6.83 o
   0   6  21       81.49       98.35     11.02 o
   1   6  21        0.02       -4.63      7.31 o
  -2   7  21        9.49        1.23      8.85 o
  -1   7  21       21.22       13.82     14.30 o
   0   7  21        6.21       -6.55      7.28 o
   1   7  21       62.39       40.33      8.97 o
  -1   8  21        1.10       -8.18      6.71 o
   0   8  21        4.68       -0.60      7.60 o
   1   8  21        0.85       10.00      7.73 o
  -1   9  21       99.38       84.69     10.58 o
   0   9  21       33.42       23.29     11.22 o
  -2   0  22       11.90       11.12     13.13 o
  -1   0  22       66.05       62.75     16.85 o
   0   0  22      150.67      188.06     16.55 o
   1   0  22      178.00      161.04     23.87 o
  -2   1  22        1.10       10.30      9.28 o
  -1   1  22       42.03       36.21     13.63 o
   0   1  22       26.90       31.59      9.18 o
   1   1  22        0.61       -6.95      7.53 o
  -2   2  22       35.07       36.09      7.85 o
  -1   2  22       79.45       93.02     13.41 o
   0   2  22       20.49       15.00      6.73 o
   1   2  22      122.47      124.48     12.42 o
  -2   3  22        0.47        8.17      6.21 o
  -1   3  22        3.76        4.87      6.79 o
   0   3  22       24.87       25.32      8.77 o
   1   3  22        4.30       11.43      7.89 o
  -2   4  22       60.71       55.78     12.26 o
  -1   4  22       46.24       63.19      9.30 o
   0   4  22       30.80       14.99      9.47 o
   1   4  22       22.78       14.31     11.49 o
  -1   5  22        0.00        5.19      7.04 o
   0   5  22       23.07       23.92      8.84 o
   1   5  22       32.29       32.45      9.40 o
  -1   6  22       22.47       27.71      8.17 o
   0   6  22       27.90       49.18      9.61 o
  -1   1  23       69.80       85.99     13.46 o
   0   1  23       20.03       31.23      7.62 o
  -1   2  23        2.93        2.63      9.94 o
   0   2  23       20.20       32.91      7.74 o
 
